# Supplementary material for: SNP-Density Crossover Maps of Polymorphic Transposable Elements and HLA Genes Within MHC Class I Haplotype Blocks and Junction
Source: Front Genet. 2021 Jan 18;11:594318. doi: 10.3389/fgene.2020.594318 (PMC7848197; doi:10.3389/fgene.2020.594318)
Supplement: Supplementary file 1 [file Table_1.XLSX]

## Sheet: Sheet1
Table S1. Sorted HLA-A/-B/-C and HLA-B/-C haplotypes using the data of Norman et al (2017) and their Supplementary Table S2.
(A) Sorted HLA-A, then HLA-C, then HLA-B for counting the number of HLA-A/HLA-C and HLA-B haplotypes								(B) Sorted HLA-B, then HLA-C for counting the number of HLA-B/HLA-C haplotypes
IHWG cell line	HLA-A	HLA-A	HLA-C	HLA-C	HLA-B	HLA-B		IHWG cell line	HLA-A	HLA-A	HLA-B	HLA-B	HLA-C	HLA-C
CB6B	A*01:01:01:01	A*01:01:01:01	C*03:03:01	C*03:03:01	B*15:01:01:01	B*15:01:01:01		BM14	A*03:01:01:01	A*03:01:01:01	B*07:02:01	B*07:02:01	C*07:02:01:03	C*07:02:01:03
FPAF	A*01:01:01:01	A*01:01:01:01	C*04:01:01:01	C*04:01:01:01	B*35:02:01	B*35:02:01		EA	A*03:01:01:01	A*03:01:01:01	B*07:02:01	B*07:02:01	C*07:02:01:03	C*07:02:01:03
J0528239	A*01:01:01:01	A*01:01:01:01	C*04:01:01:01	C*04:01:01:01	B*35:02:01	B*35:02:01		HO104	A*03:01:01:01	A*03:01:01:01	B*07:02:01	B*07:02:01	C*07:02:01:03	C*07:02:01:03
KAS011	A*01:01:01:01	A*01:01:01:01	C*06:02:01:01	C*06:02:01:01	B*37:01:01	B*37:01:01		JY	A*02:01:01:01	A*02:01:01:01	B*07:02:01	B*07:02:01	C*07:02:01:03	C*07:02:01:03
APD	A*01:01:01:01	A*01:01:01:01	C*06:02:01:01	C*06:02:01:01	B*40:01:02	B*40:01:02		LD2B	A*03:01:01:01	A*03:01:01:01	B*07:02:01	B*07:02:01	C*07:02:01:03	C*07:02:01:03
WIN	A*01:01:01:01	A*01:01:01:01	C*06:02:01:01	C*06:02:01:01	B*57:01:01	B*57:01:01		PGF	A*03:01:01:01	A*03:01:01:01	B*07:02:01	B*07:02:01	C*07:02:01:03	C*07:02:01:03
LO541265	A*01:01:01:01	A*01:01:01:01	C*07:01:01:01	C*07:01:01:01	B*08:01:01	B*08:01:01		SA	A*24:02:01:01	A*24:02:01:01	B*07:02:01	B*07:02:01	C*07:02:01:03	C*07:02:01:03
STEINLIN	A*01:01:01:01	A*01:01:01:01	C*07:01:01:01	C*07:01:01:01	B*08:01:01	B*08:01:01		SCHU	A*03:01:01:01	A*03:01:01:01	B*07:02:01	B*07:02:01	C*07:02:01:03	C*07:02:01:03
PF04015	A*01:01:01:01	A*01:01:01:01	C*07:01:01:01	C*07:01:01:01	B*08:01:01	B*08:01:01		COX	A*01:01:01:01	A*01:01:01:01	B*08:01:01	B*08:01:01	C*07:01:01:01	C*07:01:01:01
COX	A*01:01:01:01	A*01:01:01:01	C*07:01:01:01	C*07:01:01:01	B*08:01:01	B*08:01:01		LO541265	A*01:01:01:01	A*01:01:01:01	B*08:01:01	B*08:01:01	C*07:01:01:01	C*07:01:01:01
VAVY	A*01:01:01:01	A*01:01:01:01	C*07:01:01:01	C*07:01:01:01	B*08:01:01	B*08:01:01		MGAR	A*26:01:01	A*26:01:01	B*08:01:01	B*08:01:01	C*07:01:01:01	C*07:01:01:01
BM15	A*01:01:01:01	A*01:01:01:01	C*07:01:01:01	C*07:01:01:01	B*49:01:01	B*49:01:01		PF04015	A*01:01:01:01	A*01:01:01:01	B*08:01:01	B*08:01:01	C*07:01:01:01	C*07:01:01:01
E4181324	A*01:01:01:01	A*01:01:01:01	C*12:02:02	C*12:02:02	B*52:01:01:01	B*52:01:01:01		STEINLIN	A*01:01:01:01	A*01:01:01:01	B*08:01:01	B*08:01:01	C*07:01:01:01	C*07:01:01:01
BGE	A*01:01:01:01	A*02:01:01:01	C*12:02:02	C*12:02:02	B*52:01:01:01	B*52:01:01:01		VAVY	A*01:01:01:01	A*01:01:01:01	B*08:01:01	B*08:01:01	C*07:01:01:01	C*07:01:01:01
BM21	A*01:01:01:01	A*01:01:01:01	C*17:01:01:02	C*17:01:01:02	B*41:01:01	B*41:01:01		BER	A*02:01:01:01	A*02:01:01:01	B*13:02:01	B*13:02:01	C*06:02:01:01	C*06:02:01:01
JESTHOM	A*02:01:01:01	A*02:01:01:01	C*01:02:01	C*01:02:01	B*27:05:02	B*27:05:02		BH	A*02:01:01:01	A*02:01:01:01	B*13:02:01	B*13:02:01	C*06:02:01:01	C*06:02:01:01
BTB	A*02:01:01:01	A*02:01:01:01	C*01:02:01	C*01:02:01	B*27:05:02	B*27:05:02		LBF	A*30:01:01	A*30:01:01	B*13:02:01	B*13:02:01	C*06:02:01:01	C*06:02:01:01
TAB	A*02:01:01:01	A*02:07:01	C*01:02:01	C*01:02:01	B*46:01:01	B*46:01:01		WT51	A*23:01:01	A*23:01:01	B*14:01:01	B*14:01:01	C*08:02:01:01	C*08:02:01:01
WT24	A*02:01:01:01	A*02:01:01:01	C*02:02:02:01	C*02:02:02:01	B*27:05:02	B*27:05:02		MZ070782	A*24:02:01:01	A*24:02:01:01	B*14:02:01	B*14:02:01	C*02:02:02:01	C*08:02:01:01
CALOGERO	A*02:01:01:01	A*02:01:01:01	C*02:02:02:01	C*02:02:02:01	B*40:02:01	B*40:02:01		IBW9	A*33:01:01	A*33:01:01	B*14:02:01	B*14:02:01	C*08:02:01:01	C*08:02:01:01
BSM	A*02:01:01:01	A*02:01:01:01	C*03:04:01:01	C*03:04:01:01	B*15:01:01:01	B*15:01:01:01		LWAGS	A*33:01:01	A*33:01:01	B*14:02:01	B*14:02:01	C*08:02:01:01	C*08:02:01:01
BOLETH	A*02:01:01:01	A*02:01:01:01	C*03:04:01:01	C*03:04:01:01	B*15:01:01:01	B*15:01:01:01		SPL	A*31:01:02	A*31:01:02	B*15:01:01:01	B*15:01:01:01	C*01:02:30	C*01:02:30
MCF	A*02:01:01:01	A*02:01:01:01	C*03:04:01:01	C*03:04:01:01	B*15:01:01:01	B*15:01:01:01		AMALA	A*02:17:02	A*02:17:02	B*15:01:01:01	B*15:01:01:01	C*03:03:01	C*03:03:01
MADURA	A*02:01:01:01	A*02:01:01:01	C*03:04:01:01	C*03:04:01:01	B*40:01:02	B*40:01:02		CB6B	A*01:01:01:01	A*01:01:01:01	B*15:01:01:01	B*15:01:01:01	C*03:03:01	C*03:03:01
SLE005	A*02:01:01:01	A*02:01:01:01	C*03:04:01:01	C*03:04:01:01	B*40:01:02	B*40:01:02		LZL	A*02:17:02	A*02:17:02	B*15:01:01:01	B*15:01:01:01	C*03:03:01	C*03:03:01
BM09	A*02:01:01:01	A*02:01:01:01	C*04:01:01:01	C*04:01:01:01	B*35:01:01:01	B*35:01:01:01		BOLETH	A*02:01:01:01	A*02:01:01:01	B*15:01:01:01	B*15:01:01:01	C*03:04:01:01	C*03:04:01:01
JVM	A*02:01:01:01	A*02:01:01:01	C*05:01:01:01	C*05:01:01:01	B*18:01:01:01	B*18:01:01:01		BSM	A*02:01:01:01	A*02:01:01:01	B*15:01:01:01	B*15:01:01:01	C*03:04:01:01	C*03:04:01:01
AWELLS	A*02:01:01:01	A*02:01:01:01	C*05:01:01:02	C*05:01:01:02	B*44:02:01:01	B*44:02:01:01		MCF	A*02:01:01:01	A*02:01:01:01	B*15:01:01:01	B*15:01:01:01	C*03:04:01:01	C*03:04:01:01
SP0010	A*02:01:01:01	A*02:01:01:01	C*05:01:01:02	C*05:01:01:02	B*44:02:01:01	B*44:02:01:01		ISH3	A*24:02:01:01	A*24:02:01:01	B*15:26N	B*15:26N	C*04:01:01:01	C*04:01:01:01
EK	A*02:01:01:01	A*02:01:01:01	C*05:01:01:02	C*05:01:01:02	B*44:02:01:01	B*44:02:01:01		DUCAF	A*30:02:01:01	A*30:02:01:01	B*18:01:01:01	B*18:01:01:01	C*05:01:01:01	C*05:01:01:01
BER	A*02:01:01:01	A*02:01:01:01	C*06:02:01:01	C*06:02:01:01	B*13:02:01	B*13:02:01		EJ32B	A*30:02:01:01	A*30:02:01:01	B*18:01:01:01	B*18:01:01:01	C*05:01:01:01	C*05:01:01:01
BH	A*02:01:01:01	A*02:01:01:01	C*06:02:01:01	C*06:02:01:01	B*13:02:01	B*13:02:01		JVM	A*02:01:01:01	A*02:01:01:01	B*18:01:01:01	B*18:01:01:01	C*05:01:01:01	C*05:01:01:01
DEM	A*02:01:01:01	A*02:01:01:01	C*06:02:01:01	C*06:02:01:01	B*57:01:01	B*57:01:01		L081785	A*03:01:01:01	A*24:02:82	B*18:01:01:01	B*18:01:01:01	C*05:01:01:01	C*05:01:01:01
BEI	A*02:01:01:01	A*02:01:01:01	C*06:02:01:01	C*06:02:01:01	B*57:01:01	B*57:01:01		QBL	A*26:01:01	A*26:01:01	B*18:01:01:01	B*18:01:01:01	C*05:01:01:01	C*05:01:01:01
DBB	A*02:01:01:01	A*02:01:01:01	C*06:02:01:01	C*06:02:01:01	B*57:01:01	B*57:01:01		31227ABO	A*02:01:01:01	A*02:01:01:01	B*18:01:01:02	B*18:01:01:02	C*07:01:01:01	C*07:01:01:01
BM16	A*02:01:01:01	A*02:01:01:01	C*07:01:01:01	C*07:01:01:01	B*18:01:01:02	B*18:01:01:02		BM16	A*02:01:01:01	A*02:01:01:01	B*18:01:01:02	B*18:01:01:02	C*07:01:01:01	C*07:01:01:01
31227ABO	A*02:01:01:01	A*02:01:01:01	C*07:01:01:01	C*07:01:01:01	B*18:01:01:02	B*18:01:01:02		BTB	A*02:01:01:01	A*02:01:01:01	B*27:05:02	B*27:05:02	C*01:02:01	C*01:02:01
WJR076	A*02:01:01:01	A*02:01:01:01	C*07:01:01:01	C*07:01:01:01	B*57:01:01	B*57:01:01		JESTHOM	A*02:01:01:01	A*02:01:01:01	B*27:05:02	B*27:05:02	C*01:02:01	C*01:02:01
JY	A*02:01:01:01	A*02:01:01:01	C*07:02:01:03	C*07:02:01:03	B*07:02:01	B*07:02:01		WT24	A*02:01:01:01	A*02:01:01:01	B*27:05:02	B*27:05:02	C*02:02:02:01	C*02:02:02:01
KOSE	A*02:01:01:01	A*02:01:01:01	C*12:03:01:01	C*12:03:01:01	B*35:03:01	B*35:03:01		BM09	A*02:01:01:01	A*02:01:01:01	B*35:01:01:01	B*35:01:01:01	C*04:01:01:01	C*04:01:01:01
WDV	A*02:01:01:01	A*02:01:01:01	C*12:03:01:01	C*12:03:01:01	B*38:01:01	B*38:01:01		DEU	A*31:01:02	A*31:01:02	B*35:01:01:01	B*35:01:01:01	C*04:01:01:01	C*04:01:01:01
LUY	A*02:01:01:01	A*02:01:01:01	C*14:02:01	C*14:02:01	B*51:01:01	B*51:01:01		WT100BIS	A*11:01:01	A*11:01:01	B*35:01:01:02	B*35:01:01:02	C*04:01:01:01	C*04:01:01:01
OMW	A*02:01:01:01	A*02:01:01:01	C*16:01:01	C*16:01:01	B*45:01:01	B*45:01:01		FPAF	A*01:01:01:01	A*01:01:01:01	B*35:02:01	B*35:02:01	C*04:01:01:01	C*04:01:01:01
RML	A*02:04	A*02:04	C*15:02:01	C*15:02:01	B*51:01:01	B*51:01:01		J0528239	A*01:01:01:01	A*01:01:01:01	B*35:02:01	B*35:02:01	C*04:01:01:01	C*04:01:01:01
WAR	A*02:04	A*02:04	C*15:02:01	C*15:02:01	B*51:01:01	B*51:01:01		KGU	A*11:01:01	A*11:01:01	B*35:03:01	B*35:03:01	C*04:01:01:01	C*04:01:01:01
WT49	A*02:05:01	A*02:05:01	C*07:18	C*07:18	B*58:01:01	B*58:01:01		KOSE	A*02:01:01:01	A*02:01:01:01	B*35:03:01	B*35:03:01	C*12:03:01:01	C*12:03:01:01
T7526	A*02:06:01	A*02:07:01	C*01:02:01	C*08:01:01	B*46:01:01	B*46:01:01		TISI	A*24:02:01:01	A*24:02:01:01	B*35:08:01	B*35:08:01	C*04:01:01:01	C*04:01:01:01
KRC005	A*02:12	A*02:12	C*01:02:01	C*01:02:01	B*51:01:01	B*51:01:01		KAS011	A*01:01:01:01	A*01:01:01:01	B*37:01:01	B*37:01:01	C*06:02:01:01	C*06:02:01:01
LZL	A*02:17:02	A*02:17:02	C*03:03:01	C*03:03:01	B*15:01:01:01	B*15:01:01:01		JBUSH	A*32:01:01	A*32:01:01	B*38:01:01	B*38:01:01	C*12:03:01:01	C*12:03:01:01
AMALA	A*02:17:02	A*02:17:02	C*03:03:01	C*03:03:01	B*15:01:01:01	B*15:01:01:01		TEM	A*66:01:01	A*66:01:01	B*38:01:01	B*38:01:01	C*12:03:01:01	C*12:03:01:01
L081785	A*03:01:01:01	A*24:02:82	C*05:01:01:01	C*05:01:01:01	B*18:01:01:01	B*18:01:01:01		WDV	A*02:01:01:01	A*02:01:01:01	B*38:01:01	B*38:01:01	C*12:03:01:01	C*12:03:01:01
PLH	A*03:01:01:01	A*03:01:01:01	C*06:02:01:01	C*06:02:01:01	B*47:01:01:01	B*47:01:01:01		YAR	A*26:01:01	A*26:01:01	B*38:01:01	B*38:01:01	C*12:03:01:01	C*12:03:01:01
MANIKA	A*03:01:01:01	A*03:01:01:01	C*06:02:01:02	C*06:02:01:02	B*50:01:01	B*50:01:01		DKB	A*24:02:01:01	A*24:02:01:01	B*40:01:02	B*40:01:02	C*03:04:01:01	C*03:04:01:01
BM14	A*03:01:01:01	A*03:01:01:01	C*07:02:01:03	C*07:02:01:03	B*07:02:01	B*07:02:01		MADURA	A*02:01:01:01	A*02:01:01:01	B*40:01:02	B*40:01:02	C*03:04:01:01	C*03:04:01:01
EA	A*03:01:01:01	A*03:01:01:01	C*07:02:01:03	C*07:02:01:03	B*07:02:01	B*07:02:01		MT14B	A*31:01:02	A*31:01:02	B*40:01:02	B*40:01:02	C*03:04:01:01	C*03:04:01:01
HO104	A*03:01:01:01	A*03:01:01:01	C*07:02:01:03	C*07:02:01:03	B*07:02:01	B*07:02:01		SLE005	A*02:01:01:01	A*02:01:01:01	B*40:01:02	B*40:01:02	C*03:04:01:01	C*03:04:01:01
LD2B	A*03:01:01:01	A*03:01:01:01	C*07:02:01:03	C*07:02:01:03	B*07:02:01	B*07:02:01		APD	A*01:01:01:01	A*01:01:01:01	B*40:01:02	B*40:01:02	C*06:02:01:01	C*06:02:01:01
SCHU	A*03:01:01:01	A*03:01:01:01	C*07:02:01:03	C*07:02:01:03	B*07:02:01	B*07:02:01		CALOGERO	A*02:01:01:01	A*02:01:01:01	B*40:02:01	B*40:02:01	C*02:02:02:01	C*02:02:02:01
PGF	A*03:01:01:01	A*03:01:01:01	C*07:02:01:03	C*07:02:01:03	B*07:02:01	B*07:02:01		SWEIG	A*29:02:01:01	A*29:02:01:01	B*40:02:01	B*40:02:01	C*02:02:02:01	C*02:02:02:01
WT100BIS	A*11:01:01	A*11:01:01	C*04:01:01:01	C*04:01:01:01	B*35:01:01:02	B*35:01:01:02		BM21	A*01:01:01:01	A*01:01:01:01	B*41:01:01	B*41:01:01	C*17:01:01:02	C*17:01:01:02
KGU	A*11:01:01	A*11:01:01	C*04:01:01:01	C*04:01:01:01	B*35:03:01	B*35:03:01		RSH	A*30:01	A*68:02:07	B*42:01:01	B*42:01:01	C*17:01:01:02	C*17:01:01:02
WT51	A*23:01:01	A*23:01:01	C*08:02:01:01	C*08:02:01:01	B*14:01:01	B*14:01:01		AWELLS	A*02:01:01:01	A*02:01:01:01	B*44:02:01:01	B*44:02:01:01	C*05:01:01:02	C*05:01:01:02
LKT3	A*24:02:01:01	A*24:02:01:01	C*01:02:01	C*01:02:01	B*54:01:01	B*54:01:01		EK	A*02:01:01:01	A*02:01:01:01	B*44:02:01:01	B*44:02:01:01	C*05:01:01:02	C*05:01:01:02
AZH	A*24:02:01:01	A*24:02:01:01	C*01:02:01	C*01:02:01	B*56:01:01	B*56:01:01		SP0010	A*02:01:01:01	A*02:01:01:01	B*44:02:01:01	B*44:02:01:01	C*05:01:01:02	C*05:01:01:02
MZ070782	A*24:02:01:01	A*24:02:01:01	C*02:02:02:01	C*08:02:01:01	B*14:02:01	B*14:02:01		SSTO	A*32:01:01	A*32:01:01	B*44:02:01:01	B*44:02:01:01	C*05:01:01:02	C*05:01:01:02
DKB	A*24:02:01:01	A*24:02:01:01	C*03:04:01:01	C*03:04:01:01	B*40:01:02	B*40:01:02		WT47	A*32:01:01	A*32:01:01	B*44:02:01:01	B*44:02:01:01	C*05:01:01:02	C*05:01:01:02
ISH3	A*24:02:01:01	A*24:02:01:01	C*04:01:01:01	C*04:01:01:01	B*15:26N	B*15:26N		HOR	A*33:03:01	A*33:03:01	B*44:03:01	B*44:03:01	C*14:03	C*14:03
TISI	A*24:02:01:01	A*24:02:01:01	C*04:01:01:01	C*04:01:01:01	B*35:08:01	B*35:08:01		MOU	A*29:02:01:01	A*29:02:01:01	B*44:03:01	B*44:03:01	C*16:01:01	C*16:01:01
SA	A*24:02:01:01	A*24:02:01:01	C*07:02:01:03	C*07:02:01:03	B*07:02:01	B*07:02:01		PF97387	A*29:02:01:01	A*29:02:01:01	B*44:03:01	B*44:03:01	C*16:01:01	C*16:01:01
AKIBA	A*24:02:01:01	A*24:02:01:01	C*12:02:02	C*12:02:02	B*52:01:01:01	B*52:01:01:01		PITOUT	A*29:02:01:01	A*29:02:01:01	B*44:03:01	B*44:03:01	C*16:01:01	C*16:01:01
KAWASAKI	A*24:02:01:01	A*24:02:01:01	C*12:02:02	C*12:02:02	B*52:01:01:01	B*52:01:01:01		OMW	A*02:01:01:01	A*02:01:01:01	B*45:01:01	B*45:01:01	C*16:01:01	C*16:01:01
KAS116	A*24:02:01:01	A*24:02:01:01	C*12:03:01:01	C*12:03:01:01	B*51:01:01	B*51:01:01		T7526	A*02:06:01	A*02:07:01	B*46:01:01	B*46:01:01	C*01:02:01	C*08:01:01
QBL	A*26:01:01	A*26:01:01	C*05:01:01:01	C*05:01:01:01	B*18:01:01:01	B*18:01:01:01		TAB	A*02:01:01:01	A*02:07:01	B*46:01:01	B*46:01:01	C*01:02:01	C*01:02:01
MGAR	A*26:01:01	A*26:01:01	C*07:01:01:01	C*07:01:01:01	B*08:01:01	B*08:01:01		PLH	A*03:01:01:01	A*03:01:01:01	B*47:01:01:01	B*47:01:01:01	C*06:02:01:01	C*06:02:01:01
YAR	A*26:01:01	A*26:01:01	C*12:03:01:01	C*12:03:01:01	B*38:01:01	B*38:01:01		BM15	A*01:01:01:01	A*01:01:01:01	B*49:01:01	B*49:01:01	C*07:01:01:01	C*07:01:01:01
SWEIG	A*29:02:01:01	A*29:02:01:01	C*02:02:02:01	C*02:02:02:01	B*40:02:01	B*40:02:01		MANIKA	A*03:01:01:01	A*03:01:01:01	B*50:01:01	B*50:01:01	C*06:02:01:02	C*06:02:01:02
PF97387	A*29:02:01:01	A*29:02:01:01	C*16:01:01	C*16:01:01	B*44:03:01	B*44:03:01		KRC005	A*02:12	A*02:12	B*51:01:01	B*51:01:01	C*01:02:01	C*01:02:01
MOU	A*29:02:01:01	A*29:02:01:01	C*16:01:01	C*16:01:01	B*44:03:01	B*44:03:01		KAS116	A*24:02:01:01	A*24:02:01:01	B*51:01:01	B*51:01:01	C*12:03:01:01	C*12:03:01:01
PITOUT	A*29:02:01:01	A*29:02:01:01	C*16:01:01	C*16:01:01	B*44:03:01	B*44:03:01		LUY	A*02:01:01:01	A*02:01:01:01	B*51:01:01	B*51:01:01	C*14:02:01	C*14:02:01
RSH	A*30:01	A*68:02:07	C*17:01:01:02	C*17:01:01:02	B*42:01:01	B*42:01:01		JHAF	A*31:01:02	A*31:01:02	B*51:01:01	B*51:01:01	C*15:02:01	C*15:02:01
LBF	A*30:01:01	A*30:01:01	C*06:02:01:01	C*06:02:01:01	B*13:02:01	B*13:02:01		RML	A*02:04	A*02:04	B*51:01:01	B*51:01:01	C*15:02:01	C*15:02:01
EJ32B	A*30:02:01:01	A*30:02:01:01	C*05:01:01:01	C*05:01:01:01	B*18:01:01:01	B*18:01:01:01		WAR	A*02:04	A*02:04	B*51:01:01	B*51:01:01	C*15:02:01	C*15:02:01
DUCAF	A*30:02:01:01	A*30:02:01:01	C*05:01:01:01	C*05:01:01:01	B*18:01:01:01	B*18:01:01:01		AKIBA	A*24:02:01:01	A*24:02:01:01	B*52:01:01:01	B*52:01:01:01	C*12:02:02	C*12:02:02
SPL	A*31:01:02	A*31:01:02	C*01:02:30	C*01:02:30	B*15:01:01:01	B*15:01:01:01		BGE	A*01:01:01:01	A*02:01:01:01	B*52:01:01:01	B*52:01:01:01	C*12:02:02	C*12:02:02
MT14B	A*31:01:02	A*31:01:02	C*03:04:01:01	C*03:04:01:01	B*40:01:02	B*40:01:02		E4181324	A*01:01:01:01	A*01:01:01:01	B*52:01:01:01	B*52:01:01:01	C*12:02:02	C*12:02:02
DEU	A*31:01:02	A*31:01:02	C*04:01:01:01	C*04:01:01:01	B*35:01:01:01	B*35:01:01:01		KAWASAKI	A*24:02:01:01	A*24:02:01:01	B*52:01:01:01	B*52:01:01:01	C*12:02:02	C*12:02:02
JHAF	A*31:01:02	A*31:01:02	C*15:02:01	C*15:02:01	B*51:01:01	B*51:01:01		AMAI	A*68:02:01:01	A*68:02:01:01	B*53:01:01	B*53:01:01	C*04:01:01:01	C*04:01:01:01
SSTO	A*32:01:01	A*32:01:01	C*05:01:01:02	C*05:01:01:02	B*44:02:01:01	B*44:02:01:01		LKT3	A*24:02:01:01	A*24:02:01:01	B*54:01:01	B*54:01:01	C*01:02:01	C*01:02:01
WT47	A*32:01:01	A*32:01:01	C*05:01:01:02	C*05:01:01:02	B*44:02:01:01	B*44:02:01:01		AZH	A*24:02:01:01	A*24:02:01:01	B*56:01:01	B*56:01:01	C*01:02:01	C*01:02:01
JBUSH	A*32:01:01	A*32:01:01	C*12:03:01:01	C*12:03:01:01	B*38:01:01	B*38:01:01		BEI	A*02:01:01:01	A*02:01:01:01	B*57:01:01	B*57:01:01	C*06:02:01:01	C*06:02:01:01
LWAGS	A*33:01:01	A*33:01:01	C*08:02:01:01	C*08:02:01:01	B*14:02:01	B*14:02:01		DBB	A*02:01:01:01	A*02:01:01:01	B*57:01:01	B*57:01:01	C*06:02:01:01	C*06:02:01:01
IBW9	A*33:01:01	A*33:01:01	C*08:02:01:01	C*08:02:01:01	B*14:02:01	B*14:02:01		DEM	A*02:01:01:01	A*02:01:01:01	B*57:01:01	B*57:01:01	C*06:02:01:01	C*06:02:01:01
HOR	A*33:03:01	A*33:03:01	C*14:03	C*14:03	B*44:03:01	B*44:03:01		WIN	A*01:01:01:01	A*01:01:01:01	B*57:01:01	B*57:01:01	C*06:02:01:01	C*06:02:01:01
TEM	A*66:01:01	A*66:01:01	C*12:03:01:01	C*12:03:01:01	B*38:01:01	B*38:01:01		WJR076	A*02:01:01:01	A*02:01:01:01	B*57:01:01	B*57:01:01	C*07:01:01:01	C*07:01:01:01
AMAI	A*68:02:01:01	A*68:02:01:01	C*04:01:01:01	C*04:01:01:01	B*53:01:01	B*53:01:01		WT49	A*02:05:01	A*02:05:01	B*58:01:01	B*58:01:01	C*07:18	C*07:18
