# Supplementary material for: SNP-Density Crossover Maps of Polymorphic Transposable Elements and HLA Genes Within MHC Class I Haplotype Blocks and Junction
Source: Front Genet. 2021 Jan 18;11:594318. doi: 10.3389/fgene.2020.594318 (PMC7848197; doi:10.3389/fgene.2020.594318)
Supplement: Supplementary file 2 [file Table_2.XLSX]

## Sheet: Sheet1
Table S2. Laboratory identifier number (ID_1 to ID_95) for each of the Norman et al (2017) sequences for ease of identification in comparative sequence analysis with the allele results obtained at 56 loci from the ALuOR indels in the OR gene region to the MICB locus within the MHC class I region.
							OR gene region			Telomeric to centromeric end within the MHC class I region from the AluHF indel site to the MICB gene
					Locus Number		1	2		3	4	5	6	7	8	9	10	11	12	13	14	15	16	17	18	19	20	21	22	23	24	25	26		27	28	29	30	31	32	33	34	35	36	37		38	39	40
Norman et al 2017	Norman et al 2017	Norman et al 2017	Norman et al 2017	Norman et al 2017			OR gene cluster region									MLT2B3	MLT2B5													(ATAA)n																	mer9	CR1*	CF3*
Cell line	SCAFFOLD ACC	HLA-A	HLA-C	HLA-B			AluOR	AluOR1		AluHF	SVA.HF	HLA-F	HLA-V	HLA-P	HLA-G	(ATAG)n	(CAGAGA)n	AluHG	HERVK9int	sMER9(1)	HLA-H	SVA-16	HLA-T	HLA-K	LTR13	SVA-HA	HLA-U	sMER9(2)	HLA-A	(ATTT)n	HLA-W	HLA-J	AluHJ		(TTTA)n	LTR5	SVA-T26	(CTCCCC)n	SVA-ER	HLA-E	SVA-EG	SVA-M21	AluTF	SVA-M22	GAGGn		(TTTC)n	(ACA)n	(TTCC)n
		allele	allele	allele	LabID#	CEH/AH	indel	indel		indel	indel	allele	allele	allele	allele	STR	STR	indel	indel	indel	allele	indel	allele	allele	indel	indel	allele	indel	allele	STR	allele	allele	indel		STR	indel	indel	STR	indel	allele	indel	indel	indel	indel	STR		STR	STR	STR
WT100BIS	CZVA02000001	A*11:01:01	C*04:01:01:01	B*35:01:01:02	1	35.2	2	1		1	1	F*01:01:02:09	New1	New6	G*01:01:03:03	140	54	1	2	1	New2	2	New5	New4	2	2	new	2	A*11:01:01:01	42/34	New5	J*01:01:01:04	1		40	0	2	27	1	E*01:01:01:01	2	2	1	2	56		28	28/52	62
WIN	CZUY02000001	A*01:01:01:01	C*06:02:01:01	B*57:01:01	2	57.a1	1	1		1	1	F*01:01:01:09	V*01:01:01:02	P*01:01:01:01	G*01:06	124	48	1	1	2	H*02:01:01:01	2	T*01:01:01:01	K*01:01:01:02	2	1	U*01:01:01:01	2	A*01:01:01:01	42/34	W*01:01:01:06	J*01:01:01:02	2		40	0	2	0	2	E*01:01:01:01	2	2	1	2	0		32	25	66/30
T7526	CZUU02000001	A*02:06:01	C*01:02:01	B*46:01:01	3							Not included	Not included	Not included	Not included						Not included		Not included	Not included			Not included		Not included		Not included	Not included								Not included
BM14	CZTB02000001	A*03:01:01:01	C*07:02:01:03	B*07:02:01	4	7.1				1		F*01:03:01:01/04	V*01:01:01:01	P*02:01:01:02	G*01:01:01:05	124	48	1	2	1	H*02:04	2	T*03:01	K*01:01:01:01	2	1	U*01:04	2	A*03:01:01:01	38/47	W*01:01:01:05	J*01:01:01:04	1		40	0	2	0	2	E*01:03:02:01	2	2	1	2	0		60	34	38
JVM	CZSW02000001	A*02:01:01:01	C*05:01:01:01	B*18:01:01:01	5		1	1		1	1	F*01:01:01:01/17	V*01:01:01:01	P*02:01:01:01	G*01:01:01:01	128	0	2	1	2	H*01:01:01:01	2	T*01:01:01:05	K*01:02	1	1	U*01:03	2	A*02:01:01:01	35/38	W*03:01:01:01	J*01:01:01:05	1		36	0	2	0	1	E*01:03:02:01	2	2	2	1	0		44	40	50
PGF	CZUC02000001	A*03:01:01:01	C*07:02:01:03	B*07:02:01	6	7.1				1	1	F*01:03:01:01/04	V*01:01:01:01	P*02:01:01:02	G*01:01:01:05	116	48	1	2	1	H*02:04	2	T*03:01	K*01:01:01:01	2	2	U*01:04	2	A*03:01:01:01	38/47	W*01:01:01:05	J*01:01:01:04	1		40	0	2	26	2	E*01:03:02:01	2	2	1	2	0		64	34	38
MANIKA	CZTV02000001	A*03:01:01:01	C*06:02:01:02	B*50:01:01	7		1	1		1	1	F*01:03:01:01/04	V*01:01:01:01	P*02:01:01:02	G*01:01:01:05	120	48	1	2	1	H*02:04	2	T*03:01	K*01:01:01:01	2	1	U*01:04	2	A*03:26	38/47	W*01:01:01:05	J*01:01:01:04	1		40	0	2	0	2	E*01:01:01:01	2	2	1	2	28		32	25	58/30
WT49	CZVE02000001	A*02:05:01	C*07:18	B*58:01:01	8		2	1		1	1	F*01:01:02:07	New3	New3	G*01:03:01:02	108	54	1	1	2	New5	2	New3	New5	2	1	U*01:03	2	A*02:05:01:01	46/35	New11	New4	1		40	0	2	0	2	E*01:03:01:01	2	2	1	2	34		68	32	66
WT47	CZVD02000001	A*32:01:01	C*05:01:01:02	B*44:02:01:01	9		1	1		1	1	F*01:01:02:06/10	V*01:01:01:01	P*02:01:01:02	G*01:01:22:01	104	54	1	1	2	H*02:03:01	2	T*02:01:01:02	K*01:01:01:04	2	1	U*01:02	2	A*32:01:01:01	18/34/42	New14	J*01:01:01:06	2		36	0	2	0	2	E*01:01:01:09	2	2	1	2	33		64	0	58
WDV	CZUX02000001	A*02:01:01:01	C*12:03:01:01	B*38:01:01	10		1	1		1	1	F*01:01:01:01/13/17	V*01:01:01:01	P*02:01:01:01	G*01:01:01:01	120	0	2	1	2	H*01:01:01:01	2	T*01:01:01:05	K*01:02	2	1	U*01:03	2	A*02:01:01:01	46/35	W*03:01:01:01	J*01:01:01:05	1		36	0	2	0	2	E*01:03:02:01	2	2	2	1	0		40	28	42
VAVY	CZUV02000001	A*01:01:01:01	C*07:01:01:01	B*08:01:01	11	8.1	1	1		1	1	F*01:01:01:09	V*01:01:01:02	P*01:01:01:01	G*01:01:02:01	124	48	1	1	2	H*02:01:01:01	2	T*01:01:01:01	K*01:01:01:02	2	1	U*01:01:01:01	2	A*01:01:01:01	42/34	W*01:01:01:02	J*01:01:01:02	2		36	0	2	42	2	E*01:01:01:01	2	2	1	2	0		40	25	70/30
STEINLIN	CZUQ02000001	A*01:01:01:01	C*07:01:01:01	B*08:01:01	12	8.1	1	1		1	1	F*01:01:01:09	V*01:01:01:02	P*01:01:01:01	G*01:01:02:01	120	48	1	1	2	H*02:01:01:01	2	T*01:01:01:01	K*01:01:01:02	2	1	U*01:01:01:01	2	A*01:01:01:01	42/34	W*01:01:01:02	J*01:01:01:02	2		36	0	2	0	2	E*01:01:01:01	2	2	1	2	28		40	25	70/30
SLE005	CZUL02000001	A*02:01:01:01	C*03:04:01:01	B*40:01:02	13	60.1	1	1		1	1	F*01:04:01:02	V*01:01:01:01	P*02:01:01:01	G*01:01:01:01	120	0	2	1	2	H*01:01:01:01	2	T*01:01:01:02	K*01:02	2	1	U*01:03	2	A*02:01:01:01	46/35	W*03:01:01:01	J*01:01:01:05	1		36	0	2	0	2	E*01:03:02:01	2	2	1	2	0		48	25	54/30
RSH	CZUN02000001	A*30:01	C*17:01:01:02	B*42:01:01	14		1	1		1	1	F*01:01:01:09/16	V*01:01:01:02	P*01:02	G*01:01:02:01	128	41	1	1	2	New4	2	T*01:01:01:01	New6	2	1	U*01:03	2	A*30:01:01:01/03		New12	New2	1							E*01:01:01		2	1	2	0		28	37	34/55
QBL	CZUB02000001	A*26:01:01	C*05:01:01:01	B*18:01:01:01	15					1	1	F*01:01:01:08	V*01:01:01:03	P*01:01:01:02	G*01:01:02:01	128	48	1	1	2	H*01:02	2	T*01:01:01:04	K*01:01:01:03	2	1	New1	2	A*26:01:01:01	46/59	W*01:01:01:04	J*01:01:01:08	1		40	0	2	0	2	E*01:01:01:01	2	2	2	2	30		40	28	50
PF04015	CZUA02000001	A*01:01:01:01	C*07:01:01:01	B*08:01:01	16	8.1	1	1		1	1	F*01:01:01:09	V*01:01:01:02	P*01:01:01:01	G*01:01:02:01	124	48	1	1	2	H*02:01:01:01	2	T*01:01:01:01	K*01:01:01:02	2	1	U*01:01:01:01	2	A*01:01:01:01	42/34	W*01:01:01:02	J*01:01:01:02	2		36	0	2	0	2	E*01:01:01:01	2	2	1	2	0		40	25	50/30
LZL	CZTS02000001	A*02:17:02	C*03:03:01	B*15:01:01:01	17	62.1x	1	1		1	1	F*01:01:01:13/15/17	V*01:01:01:01	P*02:01:01:01	G*01:01:01:01	124	0	2	1	2	H*01:01:01:01	2	T*01:01:01:05	K*01:02	2	1	U*01:03	2	A*02:17:02:01	46/35	W*03:01:01:01	J*01:01:01:05	1		40	0	2	0	2	E*01:03:02:01	2	2	1	2	0		48	25	30/30
LO081785	CZTP02000001	A*03:01:01:01	C*05:01:01:01	B*18:01:01:01	18	18.z	1	1		1	1	F*01:01:01	New8	New4	G*01:01:22	79	41	1	1	2	H*02:04	2	T*03:01	K*01:01:01:01	2	1	U*01:04	2	A*03:01:01	38/47	W*01:01:01:01	J*01:01:01:02	2							E*01:03:01:01							44	40	50
LO541265	CZTO02000001	A*01:01:01:01	C*07:01:01:01	B*08:01:01	19	8.1	1	1		1	1	F*01:01:01:09	V*01:01:01:02	P*01:01:01:01	G*01:01:02:01	116	48	1	1	2	H*02:01:01:01	2	T*01:01:01:01	K*01:01:01:02	2	1	U*01:01:01:01	2	A*01:01:01:01	42/34	W*01:01:01:02	J*01:01:01:02	2		36	0	2	0	2	E*01:01:01:01	2	2	1	2	0		40	25	46/30
KOSE	CZTG02000001	A*02:01:01:01	C*12:03:01:01	B*35:03:01	20		1	1		1	1	F*01:01:01:01/13/17	V*01:01:01:01	P*02:01:01:01	G*01:01:01:01	120	0	0	1	2	H*01:01:01:01	2	T*01:01:01:05	K*01:02	2	1	U*01:03	2	A*02:01:01:01	46/35	W*03:01:01:01	J*01:01:01:05	1		36	0	2	0	2	E*01:01:01:01	2	2	1	0	0		40	28	42
KGU	CZTJ02000001	A*11:01:01	C*04:01:01:01	B*35:03:01	21		1	1		1	1	F*01:01:02:09/12	New1	New5	G*01:01:03:03	140	54	1	2	1	New2	2	New4	New4	2	1	New5	2	A*11:01:01:01	42/34	New5	J*01:01:01:04	1		36	0	2	0	0	E*01:01:01:01	2	2	1	2	0		28	28/52	58
JBUSH	CZSB02000001	A*32:01:01	C*12:03:01:01	B*38:01:01	22		1	1		1	1	F*01:01:02:06/10	V*01:01:01:01	P*02:01:01:02	G*01:01:22:01	104	54	1	1	2	H*02:03:01	2	T*02:01:01:02	K*01:01:01:04	2	1	U*01:02	2	A*32:01:01:01	18/34/42	W*04:01	J*01:01:01:06	2		36	0	2	0	2	E*01:01:01:01	2	2	2	2	0		0	28/59	42
FPAF	CZSK02000001	A*01:01:01:01	C*04:01:01:01	B*35:02:01	23		1	1		1	1	F*01:01:01:09	V*01:01:01:02	P*01:01:01:01	G*01:06	132	48	1	1	2	H*02:01:01:01	2	T*01:01:01:01	K*01:01:01:02	2	1	U*01:01:01:01	2	A*01:01:01:01	42/34	W*01:01:01:06	J*01:01:01:02	2		40	0	2	0	2	E*01:01:01:01	2	2	1	2	0		28	28/52	66
EK	CZTD02000001	A*02:01:01:01	C*05:01:01:02	B*44:02:01:01	24	44.1	1	1		1	1	F*01:01:01:01	V*01:01:01:01	P*02:01:01:01	G*01:01:01:01	120	0	2	1	2	H*01:01:01:01	2	T*01:01:01:05	K*01:02	2	1	U*01:03	2	A*02:01:01:01	46/35	W*03:01:01:01	J*01:01:01:05	1		36	0	2	0	2	E*01:01:01:01	2	2	1	2	0		18	28/59	50
EJ32B	CZSU02000001	A*30:02:01:01	C*05:01:01:01	B*18:01:01:01	25	18.2	2	2		1	1	F*01:01:01:01/17	V*01:01:01:01	P*02:01:01:01	G*01:01:01:08	116	0	2	1	2	New3	2	T*01:01:01:02	New3	2	2	New4	2	A*30:02:01:01/10	42/47	New3	J*01:01:01:04	1		44	0	2	0	2	E*01:03:02:01	2	2	2	2	0		44	40	50
DUCAF	CZSO02000001	A*30:02:01:01	C*05:01:01:01	B*18:01:01:01	26	18.2	2	2		1	1	F*01:01:01:17	V*01:01:01:01	P*02:01:01:01	G*01:01:01:08	128	0	2	1	2	New3	2	T*01:01:01:02	New3	2	2	New4	2	A*30:02:01:01/10	42/47	New3	J*01:01:01:04	1		44	0	2	0	2	E*01:03:02:01	2	2	2	2	0		52	40	38
COX	CVUC01000001.1	A*01:01:01:01	C*07:01:01:01	B*08:01:01	27	8.1	1	1		1	1	F*01:01:01:09	V*01:01:01:02	P*01:01:01:01	G*01:01:02:01	124	48	1	1	2	H*02:01:01:01	2	T*01:01:01:01	K*01:01:01:02	2	1	U*01:01:01:01	2	A*01:01:01:01	42/34	W*01:01:01:02	J*01:01:01:02	2		36	0	2	0	2	E*01:01:01:01	2	2	1	2	145		40	25	70/30
CB6B	CZTK02000001	A*01:01:01:01	C*03:03:01	B*15:01:01:01	28		1	1		1	1	F*01:01:01:09	V*01:01:01:02	P*01:01:01:01	G*01:06	132	48	1	1	2	H*02:01:01:01	2	T*01:01:01:01	K*01:01:01:02	2	1	U*01:01:01:01	2	A*01:01:01:01	42/34	New10	J*01:01:01:02	2		40	2	2	0	2	E*01:01:01:01	2	2	2	2	53		48	25	54/30
BM21	CZRQ02000001	A*01:01:01:01	C*17:01:01:02	B*41:01:01	29		1	1		1	1	F*01:01:01:09	V*01:01:01:02	P*01:01:01:01	G*01:06	128	48	1	1	2	H*02:01:01:01	2	T*01:01:01:01	K*01:01:01:02	2	1	U*01:01:01:01	2	A*01:01:01:01	42/34	W*01:01:01:06	J*01:01:01:02	2		40	0	2	0	2	E*01:01:01:01/11	2	2	1	2	0		28	37	34/55
BM16	CZRZ02000001	A*02:01:01:01	C*07:01:01:01	B*18:01:01:02	30	18x				1	1	F*01:01:02:08	V*01:01:01:01	P*02:01:01:01	G*01:01:01:01	120	0	2	1	2	H*01:01:01:01	2	T*01:01:01:05	K*01:02	2	1	U*01:03	2	A*02:01:01:01	46/35	W*03:01:01:01	J*01:01:01:05	1		36	0	2	0	2	E*01:03:02:01	2	2	1	2	0		76	34	70
APD	CZSY02000001	A*01:01:01:01	C*06:02:01:01	B*40:01:02	31		1	1		1	1	F*01:01:01:09	V*01:01:01:02	P*01:01:01:01	G*01:06	132	48	1	1	2	H*02:01:01:01	2	T*01:01:01:01	K*01:01:01:02	2	1	U*01:01:01:01	2	A*01:01:01:01	42/34	W*01:01:01:06	J*01:01:01:02	2		40	0	2	0	2	E*01:01:01:01	2	2	1	2	0		32	25	54/30
AMALA	CZSS02000001	A*02:17:02	C*03:03:01	B*15:01:01:01	32	62.1	1	1		1	1	F*01:01:01:01/13/17/20	V*01:01:01:01	P*02:01:01:01	G*01:01:01:03/07/11	124	0	1	1	2	H*01:01:01:01	2	T*01:01:01:05	K*01:02	2	1	U*01:03	0	A*02:17:02:01	46/35	W*03:01:01:01	J*01:01:01:05	1		0	0	2	0	2	E*01:03:02:01	2	2	1	2	0		48	25	70/30
31227ABO	CZSA02000001	A*02:01:01:01	C*07:01:01:01	B*18:01:01:02	33	18x	1	1		1	1	F*01:01:01:04	V*01:01:01:01	P*02:01:01:01	G*01:01:01:01	132	0	1	1	2	H*01:01:01:01	2	T*01:01:01:02	K*01:02	2	1	U*01:03	0	A*02:01:01:01	46/35	W*03:01:01:01	J*01:01:01:05	1		36	0	2	0	2	E*01:03:02:01	2	2	1	2	0		40	28	66
DKB	CZRY02000001	A*24:02:01:01	C*03:04:01:01	B*40:01:02	34	40.x	1	1		1	1	F*01:01:01:18/19	New6	P*01:02	G*01:01:02:01	104	60	1	2	1	Deletion	0	Deletion	Deletion	0	0	Deletion	0	A*24:02:01:08	46/43	New1	J*01:01:01:02	2		40	0	2	0	2	E*01:01:01:01	2	2	1	2	27		44	25	62/30
DEU	CZTA02000001	A*31:01:02	C*04:01:01:01	B*35:01:01:01	35		1	1		1	1	F*01:01:01	New9	P*02:01:01:01	G*01:03:01	112	0	2	1	2	H*01:01:01:01	2	T*01:01:01:02	K*01:02	2	1	U*01:03	2	A*02:152	46/35	W*03:01:01:01	J*01:01:01:05	1		40	0	2	0	2	E*01:03:02:01	2	2	1	2	0		32	25	23/44
DEM	CZTE02000001	A*02:01:01:01	C*06:02:01:01	B*57:01:01	36	57x						F*01:01:01:01/13/15	V*01:01:01:01	P*02:01:01:01	G*01:01:01:01						H*01:01:01:01		T*01:01:01:02	K*01:02			U*01:03		A*02:01:01:01		W*03:01:01:01	J*01:01:01:05								Not included		2	1	2	0		32	25	23/44
DBB	CZSV02000001	A*02:01:01:01	C*06:02:01:01	B*57:01:01	37	57x	1	1		2	1	F*01:01:01:08	V*01:01:01:01	P*02:01:01:01	G*01:01:01:01	128	0	2	1	2	H*01:01:01:01	2	T*01:01:01:02	K*01:02	2	1	U*01:03	2	A*02:01:01:01	46/35	W*05:01	J*01:01:01:02	2*		40	2	2	25	2	E*01:01:01:01	2	2	1	2	0		32	25	66/30
CALEGORO	CZSL02000001	A*02:01:01:01	C*02:02:02:01	B*40:02:01	38		1	1		1	1	F*01:01:01:08	V*01:01:01:01	P*02:01:01:01	G*01:01:01:01	132	0	2	1	2	H*01:01:01:01	2	T*01:01:01:02	K*01:02	2	1	U*01:03	2	A*02:01:01:01	46/35	W*03:01:01:01	J*01:01:01:05	`1		40	0	2	26	2	E*01:01:01:01	2	2	2	2	0		36	28/52	26
BTB	CZRV02000001	A*02:01:01:01	C*01:02:01	B*27:05:02	39	27.1	1	1		1	1	F*01:01:01:01	V*01:01:01:01	P*02:01:01:01	G*01:01:01:01	132	0	2	1	2	H*01:01:01:01	2	T*01:01:01:05	K*01:02	2	1	U*01:03	2	A*02:01:01:01	46/35	W*03:01:01:01	J*01:01:01:05	1		36	0	2	0	2	E*01:03:02:01	2	1	1	2	28		28	28/52	58
BSM	CZSN02000001	A*02:01:01:01	C*03:04:01:01	B*15:01:01:01	40	62.1y	1	1		1	1	F*01:01:01:01/17	V*01:01:01:01	P*02:01:01:01	G*01:01:01:01	128	0	2	1	2	H*01:01:01:01	2	T*01:01:01:05	K*01:02	2	1	U*01:03	2	A*02:01:01:01	46/35	W*03:01:01:02	J*01:01:01:05	1		36	0	2	0	2	E*01:03:02:02	2	2	1	2	0		52	25	70/30
BOLETH	CZSX02000001	A*02:01:01:01	C*03:04:01:01	B*15:01:01:01	41	62.1y	1	1		2	1	F*01:01:01:08	V*01:01:01:01	P*02:01:01:01	G*01:01:01:01	128	0	2	1	2	H*01:01:01:01	2	T*01:01:01:02	K*01:02	2	1	U*01:03	2	A*02:01:01:01	46/35	W*03:01:01:01	J*01:01:01:05	1		40	2	2	0	2	E*01:01:01:01	2	2	1	2	0		52	25	50/30
BM15	CZRT02000001	A*01:01:01:01	C*07:01:01:01	B*49:01:01	42		1	1		1	1	F*01:01:01:09	V*01:01:01:02	P*01:01:01:01	G*01:06	132	48	1	1	2	H*02:01:01:01	2	T*01:01:01:01	K*01:01:01:02	2	1	U*01:01:01:01	2	A*01:01:01:01	42/34	W*01:01:01:06	J*01:01:01:02	2		40	0	2	0	2	E*01:01:01:01	2	2	1	2	0		48	34	46
KAS011	CZSP02000001	A*01:01:01:01	C*06:02:01:01	B*37:01:01	43		1	1		1	1	F*01:01:01:09	V*01:01:01:02	P*01:01:01:01	G*01:06	124	48	1	1	2	H*02:01:01:01	2	T*01:01:01:01	K*01:01:01:02	2	1	U*01:01:01:01	2	A*01:01:01:01	42/34	W*01:01:01:06	J*01:01:01:02	2		40	0	2	0	2	E*01:01:01:01	2	2	1	2	0		32	25	54/30
JY	CZTN02000001	A*02:01:01:01	C*07:02:01:03	B*07:02:01	44	7x						Not included	Not included	Not included	Not included						Not included		Not included	Not included			Not included		Not included		Not included	Not included								Not included							36	31	38
JO528239	CZSF02000001	A*01:01:01:01	C*04:01:01:01	B*35:02:01	45		1	1		1	1	F*01:01:01:09	V*01:01:01:02	P*01:01:01:01	G*01:06	132	48	1	1	2	H*02:01:01:01	2	T*01:01:01:01	K*01:01:01:02	2	1	U*01:01:01:01	2	A*01:01:01:01	42/34	W*01:01:01:06	J*01:01:01:02	2		40	0	2	0	1	E*01:01:01:01	2	2	1	2	0		28	28/52	66
JHAF	CZSQ02000001	A*31:01:02	C*15:02:01	B*51:01:01	46		1	1		1	1	F*01:01:01:11	New3	New1	G*01:03:01:02	108	54	1	2	1	New1	2	New1	New1	2	1	New3	2	A*31:01:02	46/20/34/14	New2	New1	1		40	0	2	0	2	E*01:03:01:01	2	2	1	2	108		28	28/52	62
JESTHOM	CZRX02000001	A*02:01:01:01	C*01:02:01	B*27:05:02	47	27.1	1	1		1	1	F*01:01:01:01/17	V*01:01:01:01	P*02:01:01:01	G*01:01:01:01	124	0	2	1	2	H*01:01:01:01	2	T*01:01:01:02	K*01:02	2	1	U*01:03	2	A*02:01:01:01	46/35	W*03:01:01:01	J*01:01:01:05	1		36	0	2	0	2	E*01:01:01:01	2	2	1	2	0		28	28/52	66
ISH3	CZRS02000001	A*24:02:01:01	C*04:01:01:01	B*15:26N	48		1	1		1	1	F*01:01:01:09	V*01:01:01:01	P*02:01:01:02	G*01:04:01:01	108	54	2 frag	2	1	Deletion	0	Deletion	Deletion	0	0	Deletion	0	A*24:02:01:01	46/51	New1	J*01:01:01:04	1		40	2	2	42/39	2	E*01:01:01:03	2	2	1	2	0		28	28/52	58
IBW9	CZTH02000001	A*33:01:01	C*08:02:01:01	B*14:02:01	49		1	1		1	1	F*01:01:02:07	New2	New2	G*01:03:01:02	108	54	1	2	1	New6	2	New2	New2	2	1	New2	2	A*33:01:01	46/43	New4	New3	1		40	0	2	0	2	E*01:01:01:01	2	2	1	2	0		32	25	62/30
HOR	CZSJ02000001	A*33:03:01	C*14:03	B*44:03:01	50		1	1		1	1	F*01:01:02:10	New5	New8	G*01:04:01:01	108	54	1	2	1	New7	2	New1	New2	2	1	New2	2	A*33:03:01	46/43	New15	New1	1		40	0	2	31	2	E*01:03:01:02	2	2	1	2	33		32	28	78/31
HO104	CZSG02000001	A*03:01:01:01	C*07:02:01:03	B*07:02:01	51	7.1	1	1		1	1	F*01:03:01:01/04	V*01:01:01:01	P*02:01:01:02	G*01:01:01:05	124	48	1	2	1	H*02:04	2	T*03:01	K*01:01:01:01	2	2	U*01:04	2	A*03:01:01:01	38/47	W*01:01:01:05	J*01:01:01:04	1		40	0	2	0	2	E*01:03:02:01	2	2	1	2	27		60	34	38
EA	CZSH02000001	A*03:01:01:01	C*07:02:01:03	B*07:02:01	52	7.1						Not included	Not included	Not included	Not included						Not included		Not included	Not included			Not included		Not included		Not included	Not included								Not included							60	34	38
E481324	CZRU02000001	A*01:01:01:01	C*12:02:02	B*52:01:01:01	53		1	1		1	1	F*01:01:01:09	New7	P*01:01:01:01	G*01:06	120	48	1	1	2	H*02:01:01:01	2	T*01:01:01:01	K*01:01:01:02	2	1	U*01:01:01:01	2	A*01:01:01:01	42/34	W*01:01:01:06	J*01:01:01:02	2		40	0	2	0	2	E*01:01:01:03	2	2	1	2	60		28	0	54
BM09	CZSM02000001	A*02:01:01:01	C*04:01:01:01	B*35:01:01:01	54		1	1		1	1	F*01:01:01:01/17	V*01:01:01:01	P*02:01:01:01	G*01:01:01:01	128	0	2	1	2	H*01:01:01:01	2	T*01:01:01:05	K*01:02	2	1	U*01:03	2	A*02:01:01:01	46/35	W*03:01:01:01	J*01:01:01:04	1		40	0	2	0	2	E*01:01:01:01	2	2	1	2	0		28	28/52	50
BH	CZST02000001	A*02:01:01:01	C*06:02:01:01	B*13:02:01	55	13						Not included	Not included	Not included	Not included						Not included		Not included	Not included			Not included		Not included		Not included	Not included								Not included	2	2	1	2	0		32	25	50/30
BGE	CZSE02000001	A*01:01:01:01	C*12:02:02	B*52:01:01:01	56							Not included	Not included	Not included	Not included						Not included		Not included	Not included			Not included		Not included		Not included	Not included								Not included		2	1	2	0		28	28/52	66
BER	CZRW02000001	A*02:01:01:01	C*06:02:01:01	B*13:02:01	57	13	1	1		1	1	F*01:01:01:04	V*01:01:01:01	P*02:01:01:01	G*01:01:01:01	120	0	2	1	2	H*01:01:01:01	2	T*01:01:01:02	K*01:02	2	1	U*01:03	2	A*02:01:01:01	46/35	W*03:01:01:01	J*01:01:01:05	1		40	0	2	0	2	E*01:01:01:01	2	2	1	2	0		32	25	70/30
BEI	CZSD02000001	A*02:01:01:01	C*06:02:01:01	B*57:01:01	58	57.x	1	1		1	1	F*01:01:01:08	V*01:01:01:01	P*02:01:01:01	G*01:01:01:01	136	0	2	1	2	H*01:01:01:01	2	T*01:01:01:02	K*01:02	2	1	U*01:03	2	A*02:01:01:01	46/35	W*05:01	J*01:01:01:02	2		40	0	2	42	2	E*01:01:01:01	2	2	1	2	0		32	25	66/30
AZH	CZRR02000001	A*24:02:01:01	C*01:02:01	B*56:01:01	59		1	1		1	1	F*01:01:01:08	V*01:01:01:01	P*02:01:01:02	G*01:04:01:01	108	54	1	2	1	Deletion	0	Deletion	Deletion	0	0	Deletion	0	A*24:02:01:01	46/43	New7	J*01:01:01:02	2		40	0	2	0	2	E*01:03:01:01	2	2	2	2	0		36	25	54/30
AWELLS	CZSZ02000001	A*02:01:01:01	C*05:01:01:02	B*44:02:01:01	60	44.1	1	1		1	1	F*01:01:01:01/17	V*01:01:01:01	P*02:01:01:01	G*01:01:01:01	136	0	2	1	2	H*01:01:01:01	2	T*01:01:01:02	K*01:02	2	1	U*01:03	2	A*02:01:01:01	35/38? Or 0	W*03:01:01:01	J*01:01:01:05	1		40	0	2	0	2	E*01:01:01:01	2	2	1	2	0		60	28/59	58
AMA1	CZTF02000001	A*68:02:01:01	C*04:01:01:01	B*53:01:01	61		1	1		2	1	F*01:01:01:18/19	V*01:01:01:03	P*01:02	G*01:01:02:01	104	60	1	1	2	New8	2	New6	New8	2	1	U*01:03	2	Exon2, Exon3 NNNNN	35/38	New16	New2	1		40	0	2	0	2	E*01:03:02:01	2	2	1	2	0		28	28/52	62
AKIBA	CZTI02000001	A*24:02:01:01	C*12:02:02	B*52:01:01:01	62		1	1		1	1	F*01:01:02:10	V*01:01:01:01	P*02:01:01:02	G*01:04:01:02	108	54	1	2	1	Deletion	0	Deletion	Deletion	0	0	Deletion	0	A*24:02:01:01	46/51	New8	J*01:01:01:02	2		40	0	2	0	2	E*01:03:01:01	2	2	1	2	0		28	35	58
SA	CZUE02000001	A*24:02:01:01	C*07:02:01:03	B*07:02:01	63		1	1		1	1	F*01:01:01:09	V*01:01:01:01	P*02:01:01:02	G*01:04:01:01	108	54	1	2	1	Deletion	0	Deletion	Deletion	0	0	Deletion	0	A*24:02:01:01	46/85/80	New1	J*01:01:01:02	2		40	0	2	0	2	E*01:01:02	2	2	1	2	28		56	31	38
YAR	CZVB02000001	A*26:01:01	C*12:03:01:01	B*38:01:01 alutf	64					2	1	F*01:01:01:08	V*01:01:01:03	P*01:01:01:02	G*01:01:02:01	132	48	1	1	2	H*01:02	2	T*01:01:01:04	K*01:01:01:03	2	1	New1	2	A*26:01:01:01	46/50	W*01:01:01:04	J*01:01:01:08	1		40	0	2	0	2	E*01:03:01:01	2	2	2	2	0		64	28/59	42
WT51	CZVF02000001	A*23:01:01	C*08:02:01:01	B*14:01:01	65		2	1		1	1	F*01:03:01:03	New4	New7	G*01:04:04	108	54	1	2	1	Deletion	0	Deletion	Deletion	0	0	Deletion	0	A*23:01:01:01	46/55	New6	J*01:01:01:04	rearrangement		40	0	2	0	2	E*01:01:01:01	2	2	1	2	0		68	38	58
WT24	CZVC02000001	A*02:01:01:01	C*02:02:02:01	B*27:05:02	66	27.1	1	1		1	1	F*01:01:01:01/17	V*01:01:01:01	P*02:01:01:01	G*01:01:01:01	120	0	2	1	2	H*01:01:01:01	2	T*01:01:01:05	K*01:02	2	1	U*01:03	2	A*02:01:01:01	46/35	W*03:01:01:01	J*01:01:01:06	LTR57-AluY-LTR57		36	0	2	0	2	E*01:01:01:02/11	2	2	1	2	66		36	28/52	58
WAR	CZUW02000001	A*02:04	C*15:02:01	B*51:01:01	67	51.1x	1	1		1	1	F*01:01:01:09	V*01:01:01:01	P*02:01:01:01	G*01:01:01:01	124	0	2	1	2	H*01:01:01:01	2	T*01:01:01:05	K*01:02	2	1	U*01:03	2	A*02:04	46/35	W*03:01:01:01	J*01:01:01:05	1		36	0	2	0	2	E*01:01:01:03	2	2	1	2	0		28	28/52	62
TISI	CZUT02000001	A*24:02:01:01	C*04:01:01:01	B*35:08:01	68		1	1		1	1	F*01:01:01:18/19	V*01:01:01:03	P*01:02	G*01:01:02:01	104	60	1	2	1	Deletion	0	Deletion	Deletion	0	0	Deletion	0	A*24:02:01:01	55/46	New1	J*01:01:01:02	2		40	0	2	0	2	E*01:01:01:01	2	2	1	2	0		28	0	46
TEM	CZUS02000001	A*66:01:01	C*12:03:01:01	B*38:01:01	69		1	1		1	1	F*01:01:01:08	V*01:01:01:03	P*01:01:01:02	G*01:01:02:02	132	48	1	1	2	H*01:02	2	T*01:01:01:04	K*01:01:01:03	2	1	New1	2	A*66:01:01:01	46/50	W*01:01:01:04	New5	1		36	0	2	0	2	E*01:03:01:01	2	2	2	2	0		52	28/59	42
TAB	CZUR02000001	A*02:01:01:01	C*01:02:01	B*46:01:01	70							Not included	Not included	Not included	Not included						Not included		Not included	Not included			Not included		Not included		Not included	Not included								Not included
SWEIG	CZUP02000001	A*29:02:01:01	C*02:02:02:01	B*40:02:01	71							Not included	Not included	Not included	Not included						Not included		Not included	Not included			Not included		Not included		Not included	Not included								Not included		2	2	2	0		32	28/52	50
SSTO	CZUK02000001	A*32:01:01	C*05:01:01:02	B*44:02:01:01	72		1	1		1	1	F*01:01:02:06	V*01:01:01:01	P*02:01:01:02	G*01:01:12	104	54	1	1	2	H*02:03:01	2	T*02:01:01:02	K*01:01:01:04	2	1	U*01:02	2	A*32:01:01:01	18/34/42	W*04:01	J*01:01:01:06	2		36	0	2	0	2	E*01:01:01:01	2	2	1	2	0		60	28/59	62
SPL	CZUM02000001	A*31:01:02	C*01:02:30	B*15:01:01:01	73		1	1		1	1	F*01:01:01:11	New3	New1	G*01:03:01:02	108	54	1	2	1	New1	2	New1	New1	2	1	New3	2	A*31:01:02	46/43	New2	New1	1		40	0	2	0	2	E*01:01:01:03	2	2	1	2	0		36	25	46/30
SP0010	CZUO02000001	A*02:01:01:01	C*05:01:01:02	B*44:02:01:01	74	44.1	1	1		1	1	F*01:01:01:01	V*01:01:01:01	P*02:01:01:01	G*01:01:01:01	120	0	2	1	2	H*01:01:01:01	2	T*01:01:01:05	K*01:02	2	1	U*01:03	2	A*02:01:01:01	46/35	W*03:01:01:01	J*01:01:01:05	1		36	0	2	0	2	E*01:01:01:01/11	2	2	1	2	35		56	28/59	50
SCHU	CZUI02000001	A*03:01:01:01	C*07:02:01:03	B*07:02:01	75	7.1	1	1		1	1	F*01:03:01:01/04	V*01:01:01:01	P*02:01:01:02	G*01:01:01:05	124	48	1	2	1	H*02:04	2	T*03:01	K*01:01:01:01	2	2	U*01:04	2	A*03:01:01:01	38/47	W*01:01:01:05	J*01:01:01:04	1		40	0	2	0	2	E*01:03:02:01	2	2	1	2	53		36	34	38
RML	CZUG02000001	A*02:04	C*15:02:01	B*51:01:01	76	51.1x	1	1		1	1	F*01:01:01:09	V*01:01:01:01	P*02:01:01:01	G*01:01:01:01	124	0	2	1	2	H*01:01:01:01	2	T*01:01:01:05	K*01:02	2	1	U*01:03	2	A*02:04	46/35	W*03:01:01:01	J*01:01:01:05	1		36	0	2	0	2	E*01:01:01:03	0	2	1	2	0		28	28/52	62
PLH	CZUH02000001	A*03:01:01:01	C*06:02:01:01	B*47:01:01:01	77							Not included	Not included	Not included	Not included						Not included		Not included	Not included			Not included		Not included		Not included	Not included								Not included		2	2	2	0		32	25	62/30
PITOUT	CZTZ02000001	A*29:02:01:01	C*16:01:01	B*44:03:01	78	44.2	2	1		2	1	F*01:01:01:08	V*01:01:01:01	P*02:01:01:01	G*01:01:01:04	132	0	1	1	2	H*02:02	2	T*02:01:01:01	K*01:03	2	1	U*01:01:01:02	2	A*29:02:01:01	18/34/42	W*02:01	J*01:01:01:01	1		36	0	2	0	2	E*01:03:02:01	2	2	2	2	0		56	25	70/30
PF97387	CZUJ02000001	A*29:02:01:01	C*16:01:01	B*44:03:01	79	44.2				2	1	F*01:01:01:08	V*01:01:01:01	P*02:01:01:01	G*01:01:01:04	132	0	1	1	2	H*02:02	2	T*02:01:01:01	K*01:03	2	1	U*01:01:01:02	2	A*29:02:01:01	18/34/42	W*02:01	J*01:01:01:01	1		36	0	2	0	2	E*01:03:02:01	2	2	2	2	0		48	25	54/30
OMW	CZUD02000001	A*02:01:01:01	C*16:01:01	B*45:01:01	80		1	1		1	1	F*01:01:01:17	V*01:01:01:01	P*02:01:01:01	G*01:01:01:01	128	0	2	1	2	H*01:01:01:01	2	T*01:01:01:05	K*01:02	2	1	U*01:03	2	A*02:01:01:01	46/35	W*03:01:01:01	J*01:01:01:05	1		36	2	2	0	2	E*01:03:02:01	2	2	2	2	0		52	25	78/30
MZO70782	CZUF02000001	A*24:02:01:01	C*02:02:02:01	B*14:02:01	81							Not included	Not included	Not included	Not included			1			Not included		Not included	Not included			Not included		Not included		Not included	Not included
MT14B	CZTX02000001	A*31:01:02	C*03:04:01:01	B*40:01:02	82		1	1		1	1	F*01:01:01:11	New3	New1	G*01:03:01:02	108	54	1	2	1	New1	2	New1	New1	2	1	New3	2	A*31:01:02	46/20/34/14	New2	New1	1		36	0	2	0	2	E*01:03:02:01	2	2	1	2	59		48	25	70/30
MOU	CZTY02000001	A*29:02:01:01	C*16:01:01	B*44:03:01	83	44.2	1	1		2	1	F*01:01:01:08	V*01:01:01:01	P*02:01:01:01	G*01:01:01:04	132	0	1	1	2	H*02:02	2	T*02:01:01:01	K*01:03	2	1	U*01:01:01:02	2	A*29:02:01:01	18/34/42	W*02:01	J*01:01:01:01	1		36	0	2	26	2	E*01:03:02:01	2	2	2	2	0		48	25	70/30
MGAR	CZTT02000001	A*26:01:01	C*07:01:01:01	B*08:01:01	84		1	1		2	1	F*01:01:01:08	V*01:01:01:03	P*01:01:01:02	G*01:01:02:01	128	48	1	1	2	H*01:02	2	T*01:01:01:04	K*01:01:01:03	2	1	New1	2	A*26:01:01:01	46/50	W*01:01:01:04	J*01:01:01:08	2		40	0	2	0	2	E*01:03:02:01	2	2	2	2	27		40	25	58/30
MCF	CZTW02000001	A*02:01:01:01	C*03:04:01:01	B*15:01:01:01	85	62.1y	1	1		1	1	F*01:01:01:01/17	V*01:01:01:01	P*02:01:01:01	G*01:01:01:01	132	0	2	1	2	H*01:01:01:01	2	T*01:01:01:05	K*01:02	2	1	U*01:03	2	A*02:01:01:01	46/35	W*03:01:01:02	J*01:01:01:05	1		36	0	2	0	2	E*01:03:02:02	2	2	1	2	0		52	25	70/30
MADURA	CZTR02000001	A*02:01:01:01	C*03:04:01:01	B*40:01:02	86	60.1	1	1		1	1	F*01:01:01:01	V*01:01:01:01	P*02:01:01:01	G*01:01:01:01	128	0	2	1	2	H*01:01:01:01	2	T*01:01:01:05	K*01:02	2	1	U*01:03	2	A*02:01:01:01	46/35	W*03:01:01:02	J*01:01:01:05	1		36	0	2	0	2	E*01:03:02:01	2	2	1	2	0		48	25	58/30
LWAGS	CZTU02000001	A*33:01:01	C*08:02:01:01	B*14:02:01	87					1	1	F*01:01:02:07	New2	New2	G*01:03:01:02	108	54	1	2	1	H*02:12	2	New2	New2	2	1	New2	2	A*33:01:01	46/43	New4	New3	1		40	0	2	0	2	E*01:01:01:01	2	2	1	2	0		32	25	38/30
LUY	CZTQ02000001	A*02:01:01:01	C*14:02:01	B*51:01:01	88	51.y						Not included	Not included	Not included	Not included						Not included		Not included	Not included			Not included		Not included		Not included	Not included										2	2	2	27		32	28	62/31
LKT3	CZTL02000001	A*24:02:01:01	C*01:02:01	B*54:01:01	89		1	1		1	1	F*01:01:01:09	V*01:01:01:01	P*02:01:01:02	G*01:04:01:01	108	54	1	2	1	Deletion	0	Deletion	Deletion	0	0	Deletion	0	A*24:02:01:01	46/51	New9	J*01:01:01:02	2		40	0	2	0	0	E*01:01:01:03	2	2	1	2	27		44	25	54/30
LD2B	CZTM02000001	A*03:01:01:01	C*07:02:01:03	B*07:02:01	90	7.1	1	1		1	1	F*01:03:01:01	V*01:01:01:01	P*02:01:01:02	G*01:01:01:05	124	48	1	2	1	H*02:04	2	T*03:01	K*01:01:01:01	2	2	U*01:04	2	A*03:01:01:01	38/47	W*01:01:01:05	J*01:01:01:04	1		40	0	2	27	2	E*01:03:02:01	2	2	1	2	27		64	34	38
LBF	CZSI02000001	A*30:01:01	C*06:02:01:01	B*13:02:01	91	13.1x	1	1		1	1	F*01:01:01:09	V*01:01:01:02	P*01:01:01:01	G*01:05N	116	48	1	1	2	New4	2	T*01:01:01:01	New7	2	2	New6	2	A*30:01:01:01	42/47	New13	New2	1		36	0	2	0	2	E*01:01:01:01	2	2	1	2	39		32	25	58/30
KRC005	CZTC02000001	A*02:12	C*01:02:01	B*51:01:01	92	51.z	1	1		1	1	F*01:01:01:01/17	V*01:01:01:01	P*02:01:01:01	G*01:01:01:01	124	0	2	1	2	H*01:01:01:01	2	T*01:01:01:05	K*01:02	2	1	U*01:03	2	A*02:12	46/35	W*03:01:01:01	J*01:01:01:05	1		40	0	2	0	2	E*01:01:01:01	2	2	2	2	0		36	25	60/30
KAWASAKI	CZSC02000001	A*24:02:01:01	C*12:02:02	B*52:01:01:01	93		1	1		1	1	F*01:01:01	V*01:01:01:01	P*01:01:01:02	G*01:04:01:01	108	54	1	2	1	Deletion	0	Deletion	Deletion	0	0	Deletion	0	A*24:02:01:01	46/43	New1	J*01:01:01:02	2		40	2	2	0	2	E*01:03:01:01	2	2	1	2	34		28	0	0
KAS116	CZSR02000001	A*24:02:01:01	C*12:03:01:01	B*51:01:01	94		1	1		1	1	F*01:01:01:18/19	V*01:01:01:03	P*01:02	G*01:01:02:01	104	60	1	2	1	Deletion	0	Deletion	Deletion	0	0	Deletion	0	A*24:02:01:01	46/43	New1	J*01:01:01:02	2		40	0	2	0	1	E*01:03:02:01	2	2	1	2	0		52	28/59	46
WJRO76	CZUZ02000001	A*02:01:01:01	C*07:01:01:01	B*57:01:01	95	57.y				1	1	F*01:01:01:01/17	V*01:01:01:01	P*02:01:01:01	G*01:01:01:01	120	0	2	1	2	H*01:01:01:01	2	T*01:01:01:05	K*01:02	1	1	U*01:03	2	A*02:01:01:01	46/35	W*03:01:01:01	J*01:01:01:05	1		40	0	2	0	2	E*01:01:01:01	2	2	1	2	27		36	25	66/30
HumanREF: *hgMHC.chr6.29,656,981-33,192,468					96	7.1	2	1		1	2	F*01:03:01:01	V*01:01:01:01	P*02:01:01:02	G*01:01:01:05	128	48	1	2	1	H*02:04	2	T*03:01	K*01:01:01:01	2	2	U*01:04	2	HLA-A*03:01:01:01	39/49	W*01:01:01:05	J*01:01:01:04	1		40	0	2	42	2	E*01:03:02:01	2	2	2	2	0		76	34	38
For SVA, Alu, MER and HERVK9 indels, allele 0 is sequence deletion at the insertion site, allele 1 is absence of the element, allele 2 is the presence of the element. The length of short tandem repeats is taken from the RepeatMasker output.
STR is short tandem repeat, *STR were labelled specifically as CR1, CF3 and BF2AN in Kulski et al (1997).
NCBI: Homo sapiens chromosome 6, GRCh38.p12 Primary Assembly. NC_000006.12.
[truncated: 16 more columns]
