# Supplementary material for: SNP-Density Crossover Maps of Polymorphic Transposable Elements and HLA Genes Within MHC Class I Haplotype Blocks and Junction
Source: Front Genet. 2021 Jan 18;11:594318. doi: 10.3389/fgene.2020.594318 (PMC7848197; doi:10.3389/fgene.2020.594318)
Supplement: Supplementary file 4 [file Table_4.XLS]

## Sheet: RM2_04.fas_1585899099.out.txt
	Table 4. RepeatMasker output of annotated repeat elements within tenduplicated segments within the alpha block of the MHC for haplotype 2_A0*03ﾉfrom LTR43B (1-552 bp) telomeric of HLA-F to MER90 (319793-320305) centromeric of HLA-J.
	SW	perc	perc	perc	query	position in query				matching	repeat	position in repeat			Note
	score	div.	del.	ins.	sequence	begin	end	(left)		repeat	class/family	begin	end	(left)
	3340	15.8	4.2	0.5	4	1	552	-319753	+	LTR43B	LTR/ERV1	1	572	0
	13	13.7	0	0	4	553	577	-319728	+	(TTTC)n	Simple_repeat	1	25	0
	1. SEGMENT F: 2003 to 56629 bp (54626 bp)
	434	28.1	15.3	1.4	4	2003	2251	-318054	+	ERV3-16A3_I	LTR/ERVL	439	721	-4505	Region of AluHF insertion. AluHF is absent here
	5100	26.9	6	6	4	2245	4692	-315613	+	ERV3-16A3_I	LTR/ERVL	832	3281	-1945	AluHF is a marker in Table 1
	3233	27.1	3.9	4.6	4	4690	5905	-314400	+	ERV3-16A3_I	LTR/ERVL	3776	4982	-244	Ref:
	1050	25.6	7.7	1	4	5909	6287	-314018	+	LTR16B2	LTR/ERVL	57	460	-2
	412	18.7	0	0	4	6403	6477	-313828	+	MLT1F1	LTR/ERVL-MaLR	493	567	-2
	259	11.6	2.3	0	4	6828	6870	-313435	C	MADE1	DNA/TcMar-Mariner	-2	78	35
	450	24.4	10.3	3.2	4	6859	7032	-313273	+	Charlie9	DNA/hAT-Charlie	120	305	-2482
	2172	21.3	13.4	0.7	4	7026	7758	-312547	+	Charlie9	DNA/hAT-Charlie	1285	2109	-678
	350	19.3	4.4	0	4	7786	7899	-312406	+	Charlie9	DNA/hAT-Charlie	2096	2214	-573
	2058	21.1	8	1.1	4	7908	8435	-311870	+	MLT1F1	LTR/ERVL-MaLR	6	569	0
	1695	17.7	0	1.1	4	8512	8796	-311509	C	AluJb	SINE/Alu	-22	290	9
	479	22	7.5	0.6	4	8813	8968	-311337	+	Charlie9	DNA/hAT-Charlie	2271	2437	-350
	75	0	0	5	4	8969	9052	-311253	+	(CTCCCT)n	Simple_repeat	1	80	0
	338	25	1.2	0	4	9064	9143	-311162	+	SVA_A	Retroposon/SVA	220	300	-1087
	15	5.6	0	0	4	9168	9186	-311119	+	(A)n	Simple_repeat	1	19	0
	1720	23.6	8.7	1.1	4	9240	9732	-310573	+	MLT1E3	LTR/ERVL-MaLR	43	572	-52
	1039	25.5	1.3	4.7	4	9743	10051	-310254	+	AluJb	SINE/Alu	11	309	-3
	312	14.5	3.2	0	4	10052	10113	-310192	+	MLT1E3	LTR/ERVL-MaLR	561	624	0
	235	23.4	8.5	0.7	4	10131	10259	-310046	+	Charlie9	DNA/hAT-Charlie	2488	2626	-161
	2488	4.6	3	0	4	11125	11450	-308855	+	AluY	SINE/Alu	1	311	0
	16	16.9	0	0	4	11500	11526	-308779	+	A-rich	Low_complexity	1	27	0
	121	14.9	1	0	4	11571	11779	-308526	+	GA-rich	Low_complexity	1	211	0	HLA-F region (Table 1)
	13	13.6	2.9	2.9	4	12927	12960	-307345	+	G-rich	Low_complexity	1	34	0
	16	0	0	0	4	15368	15385	-304920	+	(TG)n	Simple_repeat	1	18	0
	409	28.6	14.6	3.4	4	15976	16474	-303831	C	L1MC5a	LINE/L1	-157	7873	7321
	812	21.3	2.8	4.7	4	16796	17012	-303293	+	MER20	DNA/hAT-Charlie	7	219	0
	13	30.1	0	2	4	18028	18078	-302227	+	(ATTTG)n	Simple_repeat	1	50	0
	1928	18.4	2.6	3.6	4	18192	18714	-301591	+	L1M4	LINE/L1	4903	5409	-771
	3371	17.1	4.1	0.3	4	18715	19372	-300933	+	L1MB4	LINE/L1	5493	6175	-5
	799	16.8	4.7	0	4	19373	19413	-300892	+	L1M4	LINE/L1	5410	5456	-724
	480	28.8	12	3.7	4	19414	19983	-300322	+	L2a	LINE/L2	2669	3293	-133
	241	21.1	17.2	2.9	4	19991	20017	-300288	C	MLT2B2	LTR/ERVL	-8	552	526
	68	2.8	0	1.4	4	20018	20091	-300214	+	(ATAG)n	Simple_repeat	1	73	0
	1902	21.5	5.6	5.3	4	20092	20565	-299740	C	MLT2B2	LTR/ERVL	-35	525	1
	244	28.8	13.5	0	4	20574	20684	-299621	+	L2a	LINE/L2	3301	3426	0
	1781	18.2	0	1.4	4	20779	21078	-299227	C	AluJb	SINE/Alu	-16	296	1
	2043	11.5	0.3	1	4	21267	21556	-298749	C	AluSx	SINE/Alu	-24	288	1
	2050	15.9	0	0.3	4	21716	22025	-298280	+	AluSx	SINE/Alu	1	309	-3
	696	22.4	0	7.9	4	22295	22444	-297861	+	AluJb	SINE/Alu	150	288	-24
	16	25.2	0	2.3	4	22660	22703	-297602	+	(AT)n	Simple_repeat	1	43	0
	1811	20.1	2.3	3.2	4	23451	23886	-296419	C	L1MB5	LINE/L1	0	6601	6170
	70	18.9	1.3	8.9	4	23968	24197	-296108	+	(TA)n	Simple_repeat	1	214	0
	2679	19.2	3	2.1	4	24201	24861	-295444	C	L1MB5	LINE/L1	-5581	1936	1270
	325	28.7	7	0	4	24873	25001	-295304	C	ERVL-E-int	LTR/ERVL	-1760	3907	3770
	611	25.1	5.5	4	4	25303	25522	-294783	C	L1ME3A	LINE/L1	-19	6154	5932
	543	20.8	6.8	0.3	4	25597	25794	-294511	C	L1ME3A	LINE/L1	-387	5791	5586
	723	25.5	5.8	5.2	4	25814	26173	-294132	+	L1MC5	LINE/L1	7086	7447	-500
	266	28	15.7	0.9	4	26229	26419	-293886	+	L1ME3B	LINE/L1	5940	6158	-84
	14	19.1	1.9	5.9	4	27285	27337	-292968	+	A-rich	Low_complexity	1	51	0
	307	25.8	4.6	6.4	4	27507	27680	-292625	C	LTR84b	LTR/ERVL	-6	755	585
	1735	18.3	11.1	1	4	27816	28257	-292048	+	L1MB2	LINE/L1	5685	6170	-1
	211	28.8	8	2.9	4	28386	28485	-291820	+	MER5A	DNA/hAT-Charlie	22	126	-63
	504	30.1	10.5	0.2	4	28511	28873	-291432	+	HAL1	LINE/L1	1798	2197	-310
	510	24.7	3.4	2.4	4	28943	29149	-291156	+	HAL1	LINE/L1	2299	2507	0
	14	18.7	7.6	4.4	4	30296	30361	-289944	+	(ATA)n	Simple_repeat	1	68	0
	483	28.4	14.2	0	4	30364	30532	-289773	C	MIR	SINE/MIR	-39	223	31	MICE
	17	11.3	0	0	4	32867	32895	-287410	+	(TAC)n	Simple_repeat	1	29	0	MICE
	14	28.9	0	0	4	32898	32910	-287395	+	(AAT)n	Simple_repeat	1	46	0	MICE
	1908	17.9	2.9	4.4	4	35216	35797	-284508	+	L1M4	LINE/L1	4899	5484	-699	MICE
	36	0	0	0	4	35798	35828	-284477	+	(AC)n	Simple_repeat	1	31	0	MICE
	1435	18.1	6.1	0	4	35829	35958	-284347	+	L1M4	LINE/L1	5485	5615	-568	MICE
	2240	12.3	0.3	0	4	35959	36266	-284039	+	AluY	SINE/Alu	2	310	-1	MICE
	19	3.5	3.5	0	4	37454	37482	-282823	+	(GAGAG)n	Simple_repeat	1	30	0	MICE
	813	5.9	0	0	4	39195	39295	-281010	+	HY3	scRNA	1	101	0
	279	26.9	1.3	0	4	39303	39380	-280925	+	L1MB7	LINE/L1	6048	6126	-58
	248	24.6	0	0	4	40028	40084	-280221	+	L1MB7	LINE/L1	6111	6167	-17
	707	24.6	1.7	0	4	40170	40344	-279961	+	MER5B	DNA/hAT-Charlie	1	178	0
	774	24.1	1.2	1.8	4	40414	40582	-279723	C	AluJb	SINE/Alu	-9	303	136
	13	25.2	2.4	0	4	41041	41082	-279223	+	(AAT)n	Simple_repeat	1	43	0
	473	25.5	0	8.7	4	42525	42687	-277618	C	L1ME1	LINE/L1	-2	6177	6028
	2200	5.4	1.5	11.5	4	42883	43216	-277089	C	AluY	SINE/Alu	-7	304	1
	2185	8.6	0	0.7	4	43217	43527	-276778	C	AluSx	SINE/Alu	0	312	5
	753	21.4	3.4	2.8	4	43627	43804	-276501	+	AluJb	SINE/Alu	134	312	0
	34	3	0	0	4	45034	45067	-275238	+	(TG)n	Simple_repeat	1	34	0
	281	33.9	8.9	2.5	4	46123	46494	-273811	+	L2	LINE/L2	2604	2998	-421
	12	32	0	0	4	48291	48340	-271965	+	G-rich	Low_complexity	1	50	0
	284	27.6	1.3	2.6	4	48858	48935	-271370	+	7SLRNA	srpRNA	2	78	-242
	482	24.8	0	1.8	4	48870	48980	-271325	C	SVA_A	Retroposon/SVA	-1068	319	211
	809	32.3	7.4	1.6	4	49066	49525	-270780	C	LTR33	LTR/ERVL	-7	508	23
	2322	12.2	0	0	4	49640	49941	-270364	+	AluSx	SINE/Alu	1	302	-10
	14	24.5	0	2.3	4	52381	52425	-267880	+	(CCTGCC)n	Simple_repeat	1	44	0
	238	18.7	7.3	0	4	52579	52648	-267657	C	MIRc	SINE/MIR	-71	197	118
	251	36.9	0	4	4	52713	52791	-267514	C	MIRb	SINE/MIR	-164	104	29
	1578	16.2	10.8	0.3	4	52822	53162	-267143	+	Tigger1	DNA/TcMar-Tigger	2042	2418	0
	763	25.4	11.4	5	4	53734	54144	-266161	C	Charlie20a	DNA/hAT-Charlie	-34	773	338
	1240	25.6	10.9	1.7	4	54414	55018	-265287	+	L2	LINE/L2	149	808	-2611
	1832	23.1	10.9	0.7	4	55019	55589	-264716	+	MLT1E2	LTR/ERVL-MaLR	1	627	0
	339	25.8	9.1	0	4	55594	55779	-264526	+	L2	LINE/L2	806	1008	-2411
	1508	29.6	5.5	2.4	4	55897	56629	-263676	+	L2	LINE/L2	1007	1761	-1658
	2. SEGMENT V. 56630 to 76972 (20342).
	1382	26.9	6.6	0.5	4	56630	57039	-263266	+	LTR16B2	LTR/ERVL	1	435	-27
	182	23.8	9.5	0	4	57141	57203	-263102	C	L2c	LINE/L2	-197	3190	3122
	1254	25.8	11.5	2.4	4	57209	57755	-262550	+	ERV3-16A3_I	LTR/ERVL	126	721	-4505
	5326	27.5	5.9	6.3	4	57749	60195	-260110	+	ERV3-16A3_I	LTR/ERVL	832	3270	-1956
	3292	27	5.5	4.8	4	60202	61391	-258914	+	ERV3-16A3_I	LTR/ERVL	3775	4972	-254
	1218	25.3	3.4	0.8	4	61398	61775	-258530	+	LTR16B2	LTR/ERVL	49	436	-26
	451	16.2	0	0	4	61900	61973	-258332	+	MLT1F1	LTR/ERVL-MaLR	493	566	-3
	31	34.5	2.1	4.3	4	62081	62273	-258032	+	(TTTC)n	Simple_repeat	1	188	0
	2268	8	1	1.4	4	62429	62720	-257585	+	AluY	SINE/Alu	1	291	-20
	942	28.7	11.4	0.9	4	62807	63281	-257024	+	L1ME3E	LINE/L1	5527	6050	-192
	668	22.9	3.6	7	4	63374	63622	-256683	+	Charlie9	DNA/hAT-Charlie	65	305	-2482
	1296	22.8	12.1	0.9	4	63617	64094	-256211	+	Charlie9	DNA/hAT-Charlie	1286	1816	-971
	397	15.7	0	0	4	64090	64159	-256146	C	MER41A	LTR/ERV1	-86	468	399
	581	23.1	19.9	0.3	4	64175	64430	-255875	+	Charlie9	DNA/hAT-Charlie	1800	2105	-682
	6580	9.8	2.1	0	4	64503	66009	-254296	+	L1PA10	LINE/L1	4619	6161	-7
	316	19.8	3.5	0	4	66010	66095	-254210	+	Charlie9	DNA/hAT-Charlie	2126	2214	-573
	1950	22	9.9	2.2	4	66101	66193	-254112	+	MLT1F1	LTR/ERVL-MaLR	15	103	-466
	2098	14.1	3.4	4.8	4	66194	66573	-253732	+	THE1C	LTR/ERVL-MaLR	1	375	0
	1950	22	9.9	2.2	4	66574	66995	-253310	+	MLT1F1	LTR/ERVL-MaLR	104	568	-1
	426	23.8	6.4	13.7	4	67006	67068	-253237	+	Charlie9	DNA/hAT-Charlie	2226	2267	-520
	1331	22.1	0.3	2.1	4	67069	67359	-252946	C	AluJb	SINE/Alu	-25	287	2
	426	23.8	6.4	13.7	4	67360	67514	-252791	+	Charlie9	DNA/hAT-Charlie	2268	2430	-357
	1743	24.7	9.2	2.3	4	67524	68057	-252248	+	MLT1E3	LTR/ERVL-MaLR	3	572	-52
	1117	27.2	0.7	0.3	4	68058	68348	-251957	+	AluJb	SINE/Alu	1	292	-20
	300	15.8	4	0	4	68360	68425	-251880	+	MLT1E3	LTR/ERVL-MaLR	555	614	-10
	416	21.3	3.9	0	4	68441	68567	-251738	+	Charlie9	DNA/hAT-Charlie	2488	2619	-168
	5139	8.9	1	0	4	68596	69282	-251023	+	L1PA5	LINE/L1	22	715	-5440
	2066	4.6	0	0	4	69268	69527	-250778	+	L1PA5	LINE/L1	884	1143	-5012
	4908	4.2	0	4.6	4	69527	70191	-250114	+	L1PA5	LINE/L1	1459	2094	-4061
	1594	6.2	0	0	4	70185	70428	-249877	+	L1PA5	LINE/L1	2350	2593	-3553
	5526	5.5	0.4	0.4	4	70429	71125	-249180	+	L1PA5	LINE/L1	5452	6148	-6
	656	24.6	5	2.4	4	71130	71329	-248976	+	Charlie9	DNA/hAT-Charlie	99	303	-2484
	1262	24.8	10.4	1.7	4	71331	71811	-248494	+	Charlie9	DNA/hAT-Charlie	1291	1812	-975
	344	11.5	1.6	1.6	4	71814	71875	-248430	C	MER41B	LTR/ERV1	-88	546	485
	472	24	4.4	1.2	4	72002	72161	-248144	+	Charlie9	DNA/hAT-Charlie	1945	2109	-678
	6047	11.3	1.7	0.6	4	72235	73766	-246539	+	L1PA10	LINE/L1	4624	6166	-2
	2041	24.1	4.7	2.3	4	73845	73943	-246362	+	MLT1F1	LTR/ERVL-MaLR	6	103	-466
	2230	14.8	0.5	2.4	4	73944	74325	-245980	+	THE1C	LTR/ERVL-MaLR	1	375	0
	2041	24.1	4.7	2.3	4	74326	74776	-245529	+	MLT1F1	LTR/ERVL-MaLR	104	568	-1
	16	11.2	0	0	4	74829	74855	-245450	+	(TTA)n	Simple_repeat	1	27	0
	1606	18.4	0.3	1.4	4	74856	75142	-245163	C	AluJb	SINE/Alu	-28	284	1
	457	23	8.1	0.6	4	75148	75296	-245009	+	Charlie9	DNA/hAT-Charlie	2271	2430	-357
	1740	25.4	8.8	2	4	75316	75840	-244465	+	MLT1E3	LTR/ERVL-MaLR	14	573	-51
	241	23.7	10.2	0	4	75860	75977	-244328	+	Charlie9	DNA/hAT-Charlie	2490	2619	-168
	198	26.9	3.9	0	4	76074	76125	-244180	C	L2	LINE/L2	-554	2865	2812
	14	3.3	12.9	0	4	76942	76972	-243333	+	(AACA)n	Simple_repeat	1	35	0	HLA-V(75) (Table 1)
	3. SEGMENT P. 78427-101135 (22708).
	1732	25.7	9.5	6.5	4	78427	79254	-241051	+	ERV3-16A3_I	LTR/ERVL	4131	4982	-244
	1431	23.5	3.1	1	4	79269	79650	-240655	+	LTR16B2	LTR/ERVL	69	458	-4
	357	21.3	0	0	4	79766	79840	-240465	+	MLT1F1	LTR/ERVL-MaLR	493	567	-2
	17	15.1	0	5	4	79971	80012	-240293	+	(TCCT)n	Simple_repeat	1	40	0
	802	28.8	10.9	2.4	4	80268	80726	-239579	+	L1ME3D	LINE/L1	5553	6049	-193
	82	11.1	1.5	0.8	4	80820	80952	-239353	+	(TCTT)n	Simple_repeat	1	134	0
	2226	13.2	0	0.3	4	80953	81264	-239041	C	AluSx	SINE/Alu	-1	311	1
	703	23.9	3.8	1.8	4	81329	81541	-238764	+	Charlie9	DNA/hAT-Charlie	89	305	-2482
	2302	20.1	13.9	1.2	4	81573	82372	-237933	+	Charlie9	DNA/hAT-Charlie	1315	2214	-573
	2151	23.7	5.1	1.8	4	82371	82916	-237389	+	MLT1F1	LTR/ERVL-MaLR	6	569	0
	369	22.9	13.7	1.4	4	82927	83116	-237189	+	Charlie9	DNA/hAT-Charlie	2226	2438	-349
	2073	24.8	7	1.9	4	83120	83707	-236598	+	MLT1E3	LTR/ERVL-MaLR	6	622	-2
	242	28	7.2	0	4	83744	83868	-236437	+	Charlie9	DNA/hAT-Charlie	2486	2619	-168
	406	27.6	1.6	0	4	83869	83991	-236314	C	L2a	LINE/L2	-2	3424	3300
	312	29.6	4.3	2.1	4	84000	84137	-236168	C	L2a	LINE/L2	-549	2870	2730
	2504	4.3	0.3	2.3	4	84407	84717	-235588	+	AluY	SINE/Alu	1	305	-6
	1643	18.4	0	3.3	4	84788	85102	-235203	+	AluJb	SINE/Alu	1	305	-7
	241	21.3	0	0	4	87161	87207	-233098	+	L1MA10	LINE/L1	6185	6231	-103	HLA-P (90) (Table 1)
	2042	16.8	3.6	0.8	4	87972	88331	-231974	+	MSTA	LTR/ERVL-MaLR	1	370	-58
	497	9.9	0	0	4	89241	89311	-230994	+	MSTA	LTR/ERVL-MaLR	358	428	0
	2947	14.9	0.8	0	4	89312	89786	-230519	+	MSTA	LTR/ERVL-MaLR	1	479	-1172
	2143	25.5	3	2.4	4	89796	90366	-229939	+	MSTA	LTR/ERVL-MaLR	1078	1651	0
	1830	20.7	6.6	0.7	4	90367	90774	-229531	+	MSTA	LTR/ERVL-MaLR	1	432	0
	623	21.5	8.1	1.8	4	90775	90935	-229370	C	MER21C	LTR/ERVL	-646	292	122
	4191	22.4	5.9	4.8	4	91035	91945	-228360	C	MER21-int	LTR/ERVL	-52	4139	3218
	2287	10.9	0.3	0	4	91946	92247	-228058	C	AluSx	SINE/Alu	-9	303	1
	4191	22.4	5.9	4.8	4	92248	92581	-227724	C	MER21-int	LTR/ERVL	-974	3217	2880
	4490	22.5	10.4	1.9	4	92584	94082	-226223	+	L1M4	LINE/L1	3248	4871	-1275
	1070	21.8	1.9	8.3	4	94108	94518	-225787	+	L1M4	LINE/L1	4970	5356	-790
	851	18.5	1.7	1.1	4	94491	94670	-225635	+	L1MD	LINE/L1	4840	5020	-1126
	537	18.2	0	2	4	94679	94779	-225526	+	AluJb	SINE/Alu	122	220	-92
	2045	19.6	7	1.9	4	94805	95536	-224769	+	L1MD	LINE/L1	4992	5765	-594
	801	21.8	18.6	0.6	4	95563	95901	-224404	C	Charlie1a	DNA/hAT-Charlie	-1018	437	38
	227	30.4	0	0	4	95996	96064	-224241	C	L1ME2z	LINE/L1	0	6444	6376
	609	27.5	0.9	5.2	4	96107	96325	-223980	+	L1PB4	LINE/L1	5946	6155	-1
	28	23	0	0	4	96380	96440	-223865	+	(TG)n	Simple_repeat	1	61	0
	329	30.9	13.1	1	4	97618	97800	-222505	C	MIR	SINE/MIR	-39	223	19	MICG
	1976	18.6	3.7	2.9	4	100499	100903	-219402	+	LTR71B	LTR/ERV1	203	610	0
	1031	21.8	0	10.3	4	100921	101135	-219170	+	HERVP71A-int	LTR/ERV1	18	212	-7378
	4. SEGMENT G. 101176-153608 (52432).
	2750	27.6	4.9	5.9	4	101176	102309	-217996	+	ERV3-16A3_I	LTR/ERVL	2154	3277	-1949
	3007	26.9	5.3	5.5	4	102310	103519	-216786	+	ERV3-16A3_I	LTR/ERVL	3775	4982	-244
	1259	26.7	2.8	0.8	4	103523	103915	-216390	+	LTR16B2	LTR/ERVL	57	457	-5
	381	16.4	1.4	0	4	104034	104106	-216199	+	MLT1F1	LTR/ERVL-MaLR	493	566	-3
	28	38.8	2.2	3.6	4	104217	104441	-215864	+	(TTCTT)n	Simple_repeat	1	222	0
	899	10.7	0	0	4	104705	104816	-215489	+	AluSx	SINE/Alu	2	113	-199
	526	13.6	13.5	0.8	4	104826	104929	-215376	C	LTR3B	LTR/ERVK	-5	432	316
	1077	4.5	0.8	0	4	104929	105060	-215245	C	LTR3B	LTR/ERVK	-302	135	3
	1335	11.3	0.6	0	4	105062	105238	-215067	+	AluSx	SINE/Alu	107	284	-28
	51	0	0	0	4	105239	105284	-215021	+	(AAAT)n	Simple_repeat	1	46	0
	750	27	12.8	2.4	4	105285	105697	-214608	+	L1ME3E	LINE/L1	5546	6000	-242
	561	12.3	0.1	0.9	4	105706	105814	-214491	+	L1PREC2	LINE/L1	4740	4847	-1299
	738	20.1	8.7	1.7	4	106081	106298	-214007	+	Charlie9	DNA/hAT-Charlie	73	305	-2482
	1066	24.2	12.4	3.4	4	106293	106776	-213529	+	Charlie9	DNA/hAT-Charlie	1286	1811	-976
	288	6.8	10	1.5	4	106780	106839	-213466	C	MER41A	LTR/ERV1	-88	466	402
	594	22.9	18.4	1.6	4	106860	107125	-213180	+	Charlie9	DNA/hAT-Charlie	1800	2109	-678
	6392	11.1	0.7	0.1	4	107194	108717	-211588	+	L1PA10	LINE/L1	4619	6149	-19
	29	0	0	0	4	108718	108745	-211560	+	(AAATT)n	Simple_repeat	1	28	0
	292	21.2	3.5	0	4	108746	108830	-211475	+	Charlie9	DNA/hAT-Charlie	2127	2214	-573
	408	25	4.2	0	4	108832	108927	-211378	+	L1MD3	LINE/L1	7287	7386	-609
	627	17.2	3.1	6.3	4	108928	109057	-211248	+	THE1C	LTR/ERVL-MaLR	1	126	-249
	1785	9.6	1.6	0.4	4	109076	109326	-210979	C	L1PA10	LINE/L1	-136	6032	5779
	1468	9.7	0.5	1.9	4	109327	109537	-210768	+	THE1C	LTR/ERVL-MaLR	168	375	0
	1960	22	4.2	1.5	4	109539	109991	-210314	+	MLT1F1	LTR/ERVL-MaLR	105	569	0
	1673	17.3	1.4	1.1	4	110064	110349	-209956	C	AluJb	SINE/Alu	-25	287	1
	461	23.6	8.1	0.6	4	110355	110503	-209802	+	Charlie9	DNA/hAT-Charlie	2271	2430	-357
	1895	23.6	9	2	4	110523	111045	-209260	+	MLT1E3	LTR/ERVL-MaLR	14	572	-52
	1253	23.4	2.1	1	4	111046	111334	-208971	+	AluJb	SINE/Alu	1	292	-20
	317	19.1	2.9	0	4	111346	111413	-208892	+	MLT1E3	LTR/ERVL-MaLR	555	624	0
	316	23.4	5.6	0	4	111430	111536	-208769	+	Charlie9	DNA/hAT-Charlie	2487	2599	-188
	246	27.6	5.3	0	4	111642	111717	-208588	C	L2	LINE/L2	-549	2870	2791	HLA-G (Table 1)
	2099	12	2.8	0	4	116652	116942	-203363	C	AluY	SINE/Alu	-11	300	2
	14	0	4.8	0	4	117239	117259	-203046	+	(GGGA)n	Simple_repeat	1	22	0	REF: Kulski et al (2001)
	1007	10.8	4.5	8.4	4	117526	117757	-202548	+	Charlie12	DNA/hAT-Charlie	2700	2869	-1
	998	29.4	10.3	0.7	4	117843	118508	-201797	C	L2a	LINE/L2	-168	3207	2486
	554	23.9	4.4	5.9	4	118722	119114	-201191	+	L1MB4	LINE/L1	2094	2492	-3829
	772	23.8	3.8	0	4	119196	119355	-200950	C	AluJb	SINE/Alu	-12	300	135
	452	21.6	17.9	2.7	4	119868	120029	-200276	+	MER20	DNA/hAT-Charlie	32	217	-2
	251	27.5	17.8	1.5	4	120036	120153	-200152	C	MIR	SINE/MIR	-97	165	29
	14	3.8	3.2	6.7	4	120936	120966	-199339	+	(CAAAA)n	Simple_repeat	1	30	0
	2006	16.7	2.7	7.4	4	121661	121967	-198338	+	L1MB4	LINE/L1	5079	5377	-944
	2412	9.7	0	1	4	121968	122280	-198025	+	AluSx	SINE/Alu	1	310	-2
	3151	17.4	13.3	3.2	4	122281	123172	-197133	+	L1MB4	LINE/L1	5378	6354	-1
	379	31.6	9.5	2.6	4	123174	123785	-196520	+	L2a	LINE/L2	2638	3293	-133
	90	2.6	6	0	4	123833	123949	-196356	+	(ATAG)n	Simple_repeat	1	124	0	(ATAG)n Marker, Table 1
	1498	21.3	15.2	0	4	123952	124196	-196109	C	MLT2B5	LTR/ERVL	-85	516	221
	32	8.9	0	0	4	124197	124244	-196061	+	(CAGAGA)n	Simple_repeat	1	48	0	(CAGAGA)n Marker, Table 1
	1498	21.3	15.2	0	4	124245	124379	-195926	C	MLT2B5	LTR/ERVL	-381	220	79
	1606	15.9	4.7	0.7	4	124413	124690	-195615	C	AluJb	SINE/Alu	-19	293	5
	1704	14.2	0.8	0.8	4	124942	125197	-195108	+	AluSx	SINE/Alu	35	290	-22
	608	27.4	0.5	3.3	4	125529	125717	-194588	+	AluJb	SINE/Alu	122	305	-7
	29	9.9	7.4	0	4	125925	125978	-194327	+	(TA)n	Simple_repeat	1	58	0
	1795	21.7	1.8	2.3	4	126724	127157	-193148	C	L1MB5	LINE/L1	0	6775	6344
	2328	23.4	5.4	4.9	4	127228	128789	-191516	C	L1MB5	LINE/L1	-5510	2181	401
	2029	17.3	0	0	4	128790	129101	-191204	C	AluJb	SINE/Alu	0	312	1
	992	27.6	9	9.7	4	129102	129391	-190914	C	L1MB5	LINE/L1	-6207	400	93
	209	22.9	3.2	1.6	4	129402	129463	-190842	+	MER5A	DNA/hAT-Charlie	99	161	-28
	2190	10	0.6	0.3	4	129469	129779	-190526	C	AluSx	SINE/Alu	0	312	1
	12	21.9	0	5.1	4	130198	130238	-190067	+	(CTTT)n	Simple_repeat	1	39	0
	496	29.6	5.3	0.9	4	130281	130568	-189737	C	L1MEd	LINE/L1	-5522	1564	1264
	2899	11	1.6	14.5	4	130569	131144	-189161	+	LTR10F	LTR/ERV1	1	511	0
	496	29.6	5.3	0.9	4	131145	131159	-189146	C	L1MEd	LINE/L1	-5823	1263	1249
	742	25.3	0	0	4	131287	131452	-188853	+	MLT1E2	LTR/ERVL-MaLR	13	178	-449
	321	28.1	7.3	3.9	4	131482	131724	-188581	C	L1M5	LINE/L1	-2201	3945	3695
	739	28.5	4.2	2.2	4	131729	132083	-188222	+	L1MC5	LINE/L1	7086	7447	-500
	233	19.3	19.3	0	4	132141	132223	-188082	+	L1ME3B	LINE/L1	5940	6038	-204
	320	27.2	5.2	4.6	4	133680	133872	-186433	C	LTR84b	LTR/ERVL	0	761	568
	2022	20.3	5.1	0.8	4	133997	134463	-185842	+	L1MB2	LINE/L1	5685	6171	0
	267	27	8.7	0	4	134577	134702	-185603	+	MER5A1	DNA/hAT-Charlie	1	137	-29
	492	27.6	10.7	1.4	4	134722	135103	-185202	+	HAL1	LINE/L1	1800	2216	-291
	377	19.6	3.7	5.7	4	135117	135278	-185027	+	FordPrefect	DNA/hAT-Tip100	797	955	-728
	399	26.5	2.4	11.7	4	135724	135975	-184330	+	HAL1	LINE/L1	2277	2507	0
	300	29.6	14.2	0	4	137166	137334	-182971	C	MIR	SINE/MIR	-39	223	31	MICF
	568	26.6	0.6	11.2	4	139038	139351	-180954	C	L1ME4b	LINE/L1	-1947	6000	5733	MICF
	637	26.2	10.6	1.8	4	139398	139694	-180611	+	L1ME3C	LINE/L1	5621	5943	-180
	1444	22.7	0	0.4	4	139695	139973	-180332	+	AluJb	SINE/Alu	2	279	-33
	28	0	0	0	4	139977	140003	-180302	+	(AAAC)n	Simple_repeat	1	27	0
	1843	25.9	9.2	1.5	4	140668	141364	-178941	+	L1ME2	LINE/L1	5411	6160	-4
	250	15.1	1.9	0	4	141409	141461	-178844	+	L1PB	LINE/L1	3742	3795	-2351
	2232	19	3.2	2.8	4	141466	141711	-178594	+	L1M2	LINE/L1	4001	4235	-1908
	2542	6.4	0	3.9	4	141712	142034	-178271	+	AluY	SINE/Alu	1	311	0
	2232	19	3.2	2.8	4	142035	142290	-178015	+	L1M2	LINE/L1	4236	4505	-1638
	453	27.2	0.8	0.8	4	142292	142425	-177880	C	SVA_E	Retroposon/SVA	-1074	308	133
	5471	14.9	2.6	1.6	4	142466	144089	-176216	+	L1MA4A	LINE/L1	4495	6151	-152
	2277	7.7	0	10.2	4	144090	144424	-175881	+	AluY	SINE/Alu	1	304	-7
	5471	15.7	2.6	2.2	4	144425	144589	-175716	+	L1MA4A	LINE/L1	6152	6302	-1
	311	26.1	2.4	18.4	4	144824	145024	-175281	C	LTR84b	LTR/ERVL	0	761	589
	227	20.7	0	12.2	4	145025	145079	-175226	+	MLT1B	LTR/ERVL-MaLR	1	49	-341
	984	18.1	1.6	1.1	4	145071	145260	-175045	+	MLT1B	LTR/ERVL-MaLR	200	390	0
	181	29.9	10.9	2.8	4	145699	145863	-174442	C	MIRc	SINE/MIR	-67	201	24
	16	0	0	0	4	146410	146427	-173878	+	(A)n	Simple_repeat	1	18	0
	517	29.3	1.5	3.1	4	147056	147252	-173053	C	L1MEg	LINE/L1	-5886	198	5
	2236	10.3	0	0.7	4	147867	148168	-172137	+	AluSx	SINE/Alu	1	300	-12
	263	31.5	16.3	0	4	148202	148385	-171920	C	MIR	SINE/MIR	-27	235	22
	236	34.3	0	4	4	149714	149792	-170513	C	MIRb	SINE/MIR	-164	104	29
	2021	14.9	8	0.3	4	149824	150172	-170133	+	Tigger1	DNA/TcMar-Tigger	2043	2418	0
	677	25.5	8.6	3.3	4	150826	151117	-169188	C	Charlie20a	DNA/hAT-Charlie	-166	641	335
	1299	26.4	11.8	0	4	151385	151987	-168318	+	L2	LINE/L2	135	808	-2611
	1857	23.6	9.4	2.3	4	151988	152563	-167742	+	MLT1E2	LTR/ERVL-MaLR	1	616	-11
	435	19.9	11.4	0	4	152595	152760	-167545	+	L2	LINE/L2	824	1008	-2411
	1682	28.6	5.5	2.1	4	152876	153608	-166697	+	L2	LINE/L2	1005	1761	-1658
	5. SEGMENT H. 153609- 177051 (23442).
	1382	26.3	6.6	1.1	4	153609	154046	-166259	+	LTR16B2	LTR/ERVL	1	462	0
	1128	28.3	10.7	6.2	4	154047	154731	-165574	+	ERV3-16A3_I	LTR/ERVL	5	718	-4508
	5371	27.6	6.1	6.8	4	154728	156582	-163723	+	ERV3-16A3_I	LTR/ERVL	832	2674	-2552
	2117	12.2	0.3	0.3	4	156583	156877	-163428	+	AluSx	SINE/Alu	1	295	-17
	5371	27.6	6.1	6.8	4	156878	157482	-162823	+	ERV3-16A3_I	LTR/ERVL	2675	3276	-1950
	3462	25.8	4.5	5.3	4	157483	158690	-161615	+	ERV3-16A3_I	LTR/ERVL	3775	4972	-254
	1190	25.6	4.6	1.2	4	158701	159088	-161217	+	LTR16B2	LTR/ERVL	57	457	-5
	346	16.1	3.2	0	4	159218	159279	-161026	+	MLT1F1	LTR/ERVL-MaLR	503	566	-3
	28	33.8	2.8	4.8	4	159390	159443	-160862	+	(TTCT)n	Simple_repeat	1	52	0
	2431	9	0	0.3	4	159444	159755	-160550	C	AluY	SINE/Alu	0	311	1
	28	33.8	2.8	4.8	4	159756	159761	-160544	+	(TTCT)n	Simple_repeat	1	27	-127
	20	33.6	0.8	5.7	4	159762	159889	-160416	+	(TTCCCT)n	Simple_repeat	1	122	0
	28	33.8	2.8	4.8	4	159890	159911	-160394	+	(TTCT)n	Simple_repeat	28	154	0
	721	28.3	11	4.9	4	160157	160654	-159651	+	L1ME3D	LINE/L1	5515	6041	-201
	4445	4.9	0	0	4	160655	161167	-159138	C	MER9a1	LTR/ERVK	0	513	1	Ref: Kulski et al 2008
	31782	5.8	4	0.1	4	161171	165730	-154575	C	HERVK9-int	LTR/ERVK	-3	6018	1280
	4651	7.1	2.4	0.3	4	165731	166322	-153983	C	HERVK9-int	LTR/ERVK	-5417	604	1	HERVK9 or sMER9. (Table 1)
	4291	6.6	0	0	4	166323	166834	-153471	C	MER9a1	LTR/ERVK	0	513	2
	693	23	5.3	1.9	4	166980	167187	-153118	+	Charlie9	DNA/hAT-Charlie	89	303	-2484
	1200	23.8	10.7	3.3	4	167176	167661	-152644	+	Charlie9	DNA/hAT-Charlie	1283	1803	-984
	6417	10	1.4	1.1	4	167667	168672	-151633	+	L1PA10	LINE/L1	5164	6166	-2
	2185	22.4	4.3	2.3	4	168771	168869	-151436	+	MLT1F1	LTR/ERVL-MaLR	6	103	-466
	2368	13.4	0.5	2.4	4	168870	169251	-151054	+	THE1C	LTR/ERVL-MaLR	1	375	0
	2185	22.4	4.3	2.3	4	169252	169704	-150601	+	MLT1F1	LTR/ERVL-MaLR	104	568	-1
	1323	21.1	2.5	0	4	169778	170056	-150249	C	AluJb	SINE/Alu	-25	287	2
	435	23.6	8.1	0.6	4	170063	170211	-150094	+	Charlie9	DNA/hAT-Charlie	2271	2430	-357
	1781	23.9	8.6	4.2	4	170221	170506	-149799	+	MLT1E3	LTR/ERVL-MaLR	3	290	-334
	2004	9.5	0	8.8	4	170507	170841	-149464	+	AluY	SINE/Alu	1	308	-3
	1781	23.9	8.6	4.2	4	170842	171101	-149204	+	MLT1E3	LTR/ERVL-MaLR	291	572	-52
	188	23.9	0	0	4	171238	171283	-149022	C	L2c	LINE/L2	0	3387	3342
	196	26	4	0	4	171335	171384	-148921	C	L2c	LINE/L2	-553	2866	2815
	15	4.8	0	0	4	172148	172169	-148136	+	(AATA)n	Simple_repeat	1	22	0
	20	16.4	0	0	4	172213	172246	-148059	+	A-rich	Low_complexity	1	34	0
	11	21.8	2.2	4.4	4	173439	173484	-146821	+	G-rich	Low_complexity	1	45	0
	15	4.1	4	0	4	176701	176725	-143580	+	(GGGA)n	Simple_repeat	1	26	0
	187	36.7	2.2	2.2	4	176770	176861	-143444	+	L3	LINE/CR1	3456	3547	-552
	180	33.6	7.8	1.6	4	176875	176989	-143316	C	L2a	LINE/L2	-2	3424	3303
	383	19.3	0	0	4	176995	177051	-143254	+	MER30	DNA/hAT-Charlie	3	59	-171
	6. SEGMENT T. 177147-197807 (20660).
	3272	26	5.2	5	4	177147	178579	-141726	+	ERV3-16A3_I	LTR/ERVL	1436	3027	-2199
	471	13	0	1.3	4	178600	178677	-141628	+	AluY	SINE/Alu	223	299	-12
	16	4.5	0	0	4	178974	178996	-141309	+	(TTTA)n	Simple_repeat	1	23	0
	1873	12	0.4	0.4	4	178998	179273	-141032	C	AluSx	SINE/Alu	-36	276	1
	490	23.1	8.1	8.1	4	179339	179420	-140885	+	Charlie9	DNA/hAT-Charlie	85	163	-2624
	1916	15.2	0.7	0	4	179421	179729	-140576	+	AluSx	SINE/Alu	1	311	-1
	490	23.1	8.1	8.1	4	179730	179867	-140438	+	Charlie9	DNA/hAT-Charlie	164	304	-2483
	1569	20.8	10.5	0.8	4	179899	180383	-139922	+	Charlie9	DNA/hAT-Charlie	1315	1846	-941
	6582	10.1	4.1	6.2	4	180289	180391	-139914	C	SVA_A	Retroposon/SVA	-94	1289	1168
	34	0	0	0	4	180392	180427	-139878	+	(T)n	Simple_repeat	1	36	0
	6582	8.2	1.7	5.9	4	180428	181488	-138817	C	SVA_A	Retroposon/SVA	-216	1171	154	HLA-T (16) ((Table 1B)
	937	17.4	0	0	4	183161	183315	-136990	+	MSTA	LTR/ERVL-MaLR	1	155	-273
	1048	21.1	0.3	0.3	4	183317	183536	-136769	+	MSTB1	LTR/ERVL-MaLR	287	570	-1165
	2037	25.1	2.8	3.7	4	183520	184098	-136207	+	MSTB1	LTR/ERVL-MaLR	1078	1651	0
	1690	21.5	6.8	1.2	4	184099	184507	-135798	+	MSTB1	LTR/ERVL-MaLR	1	432	0
	578	22.3	8.8	1.8	4	184508	184667	-135638	C	MER21C	LTR/ERVL	-646	292	122
	4006	22.1	6.2	3.3	4	184760	184902	-135403	C	MER21-int	LTR/ERVL	-45	4146	3992
	207	14.9	4.4	10.9	4	184903	184970	-135335	+	AmnL2-1	LINE/L2	824	887	-1726
	4006	22.1	6.2	3.3	4	184971	185991	-134314	C	MER21-int	LTR/ERVL	-45	3991	2880
	4327	22.8	9.5	4	4	185994	187315	-132990	+	L1M4	LINE/L1	3248	4625	-1521
	2181	6.8	5.1	0	4	187316	187611	-132694	+	AluY	SINE/Alu	1	311	0
	4327	22.1	11.9	9.2	4	187612	188452	-131853	+	L1M4	LINE/L1	4626	5364	-779
	526	18.2	1	1	4	188461	188560	-131745	+	AluJb	SINE/Alu	121	220	-92
	1946	18.3	5.4	5.9	4	188605	189348	-130957	+	L1M4	LINE/L1	5016	5763	-596
	728	22.4	23.3	0.3	4	189357	189699	-130606	C	Charlie1a	DNA/hAT-Charlie	-994	461	40
	717	24.8	2	1.2	4	189911	190136	-130169	+	L1PB4	LINE/L1	5946	6302	-1
	19	11.2	0	0	4	190181	190209	-130096	+	(TG)n	Simple_repeat	1	29	0
	245	36.9	0	4	4	194090	194168	-126137	C	MIRb	SINE/MIR	-164	104	29
	1981	14.9	8	0.3	4	194200	194548	-125757	+	Tigger1	DNA/TcMar-Tigger	2043	2418	0
	603	25.7	12.9	6.7	4	195105	195516	-124789	C	Charlie20a	DNA/hAT-Charlie	-34	773	338
	1955	24.6	12.1	0.1	4	195788	196377	-123928	+	L2	LINE/L2	135	798	-2621
	1982	22.2	9.6	2.4	4	196378	196963	-123342	+	MLT1E2	LTR/ERVL-MaLR	1	627	0
	1955	24.6	12.1	0.1	4	196964	197151	-123154	+	L2	LINE/L2	799	1005	-2414
	420	24.1	1.7	2.5	4	197267	197385	-122920	+	L2	LINE/L2	1005	1122	-2297
	994	29.5	4.9	4	4	197363	197807	-122498	+	L2	LINE/L2	1313	1761	-1658
	7. SEGMENT K. 197808-216856 (19048)
	1234	28.1	5.6	1.3	4	197808	198250	-122055	+	LTR16B2	LTR/ERVL	1	462	0
	1313	27.9	10.1	6.1	4	198251	198941	-121364	+	HERV16-int	LTR/ERVL	5	721	-4505
	3867	28.8	5	5.6	4	198935	201429	-118876	+	HERV16-int	LTR/ERVL	832	3277	-1949
	1400	27.3	8.8	3	4	201430	201999	-118306	+	HERV16-int	LTR/ERVL	3775	4376	-850
	540	26.8	9.5	0	4	202011	202178	-118127	C	ERV3-16A3_I	LTR/ERVL	-1268	3958	3775
	1371	30.4	3.2	7	4	202293	202915	-117390	+	HERV16-int	LTR/ERVL	4394	4994	-232
	1325	25.7	3.1	1.3	4	202918	203299	-117006	+	LTR16B2	LTR/ERVL	69	457	-5
	400	20.8	0	0	4	203422	203498	-116807	+	MLT1F1	LTR/ERVL-MaLR	493	569	0
	18	25	1.7	1.7	4	203602	203660	-116645	+	(CTTTT)n	Simple_repeat	1	59	0
	900	25.6	14.3	5.4	4	204043	204574	-115731	+	L1ME3E	LINE/L1	5544	6120	-122
	727	21.5	10.1	1.7	4	204649	204866	-115439	+	Charlie9	DNA/hAT-Charlie	70	305	-2482
	1047	23.6	11.6	3	4	204861	205350	-114955	+	Charlie9	DNA/hAT-Charlie	1286	1816	-971
	474	11.1	0	1.4	4	205348	205420	-114885	C	MER41B	LTR/ERV1	-88	546	475
	591	22.8	19.6	0.3	4	205439	205698	-114607	+	Charlie9	DNA/hAT-Charlie	1800	2109	-678
	6481	10.8	0.7	0.4	4	205767	207311	-112994	+	L1PA10	LINE/L1	4619	6163	-5
	2062	24.1	4.3	2.1	4	207397	207495	-112810	+	MLT1F1	LTR/ERVL-MaLR	6	108	-461
	2224	11.5	5.5	2.4	4	207496	207859	-112446	+	THE1C	LTR/ERVL-MaLR	1	375	0
	2062	24.1	4.3	2.1	4	207860	208311	-111994	+	MLT1F1	LTR/ERVL-MaLR	109	568	-1
	1492	20.2	0	0.3	4	208385	208672	-111633	C	AluJb	SINE/Alu	-25	287	1
	361	24.5	8.8	0.6	4	208678	208825	-111480	+	Charlie9	DNA/hAT-Charlie	2271	2430	-357
	1955	23.7	9	1.9	4	208835	209367	-110938	+	MLT1E3	LTR/ERVL-MaLR	3	572	-52
	1138	25.9	0.7	0.3	4	209368	209662	-110643	+	AluJb	SINE/Alu	1	296	-16
	260	20.6	2.9	0	4	209668	209735	-110570	+	MLT1E3	LTR/ERVL-MaLR	555	624	0
	200	17.8	8.9	0	4	209860	209904	-110401	C	L2a	LINE/L2	0	3426	3378	HLA-K (70) (Table 1)
	216	30.6	5.6	0	4	209953	210024	-110281	C	L2	LINE/L2	-553	2866	2791
	1022	2.6	0	0	4	212131	212245	-108060	C	LTR5_Hs	LTR/ERVK	-737	231	117
	7693	6	3.1	0	4	215079	216015	-104290	C	LTR13A	LTR/ERVK	0	966	1
	17	4.2	0	0	4	216482	216506	-103799	+	(GGAG)n	Simple_repeat	1	25	0
	258	30.6	8.5	3.7	4	216514	216642	-103663	+	L3	LINE/CR1	3410	3544	-555
	209	31.2	8.8	1.6	4	216656	216769	-103536	C	L2a	LINE/L2	-2	3424	3303
	435	15.2	0	0	4	216773	216831	-103474	+	MER30	DNA/hAT-Charlie	1	59	-171
	254	5.7	0	0	4	216822	216856	-103449	+	MER30B	DNA/hAT-Charlie	17	51	-139
	8. SEGMENT A. 216948-230270 (13322).
	735	26.2	14.6	7.4	4	216948	217111	-103194	+	ERV3-16A3_I	LTR/ERVL	1423	1588	-3638
	32	0	0	0	4	217112	217141	-103164	+	(CCCTCT)n	Simple_repeat	1	30	0	SVA-HA region. Not in this sequence
	735	26.2	14.6	7.4	4	217142	217495	-102810	+	ERV3-16A3_I	LTR/ERVL	1589	1975	-3251	(marker in Table 1B)
	315	13.3	0	0	4	217993	218037	-102268	+	MLT1H1	LTR/ERVL-MaLR	504	548	-7
	2159	11.2	0.3	0	4	218169	218521	-101784	C	AluY	SINE/Alu	0	311	2
	38	27.8	3.9	3.4	4	218523	218700	-101605	+	(CTTC)n	Simple_repeat	1	179	0
	693	29	12.5	0.9	4	218928	219344	-100961	+	L1ME3E	LINE/L1	5515	5979	-263
	83	23.9	0	0	4	219352	219524	-100781	+	(AT)n	Simple_repeat	1	173	0
	4214	5	2.4	0	4	219591	220091	-100214	C	MER9a1	LTR/ERVK	0	513	1
	698	22	5.3	1.9	4	220236	220443	-99862	+	Charlie9	DNA/hAT-Charlie	89	303	-2484
	1279	21.8	11	2.7	4	220480	220923	-99382	+	Charlie9	DNA/hAT-Charlie	1333	1812	-975
	6443	8.9	1.8	1.1	4	220924	221919	-98386	+	L1PA10	LINE/L1	5167	6163	-5
	2226	22	4.4	2.3	4	222008	222106	-98199	+	MLT1F1	LTR/ERVL-MaLR	6	103	-466
	2275	14.5	0.5	2.4	4	222107	222488	-97817	+	THE1C	LTR/ERVL-MaLR	1	375	0
	2226	22	4.4	2.3	4	222489	222933	-97372	+	MLT1F1	LTR/ERVL-MaLR	104	560	-9
	1277	22.1	2.5	0	4	223011	223290	-97015	C	AluJb	SINE/Alu	-25	287	1
	419	23.6	8.1	0.6	4	223296	223444	-96861	+	Charlie9	DNA/hAT-Charlie	2271	2430	-357
	1695	24.2	9.2	6.1	4	223454	223739	-96566	+	MLT1E3	LTR/ERVL-MaLR	3	294	-330
	2139	7.9	1.9	1	4	223740	224047	-96258	+	AluY	SINE/Alu	1	311	0
	1695	24.2	9.2	6.1	4	224048	224315	-95990	+	MLT1E3	LTR/ERVL-MaLR	295	573	-51
	14	12.7	0	0	4	225417	225442	-94863	+	(AAC)n	Simple_repeat	1	26	0	HLA-A (Table 1b)
	15	19.9	2.5	0	4	226642	226681	-93624	+	G-rich	Low_complexity	1	41	0
	193	28.4	4.3	2.9	4	229988	230056	-90249	+	L3	LINE/CR1	3480	3549	-550
	201	30.9	7.8	1.6	4	230069	230183	-90122	C	L2a	LINE/L2	-2	3424	3303
	421	15.2	0	0	4	230187	230245	-90060	+	MER30	DNA/hAT-Charlie	1	59	-171
	254	5.7	0	0	4	230236	230270	-90035	+	MER30B	DNA/hAT-Charlie	17	51	-139
	9. SEGMENT W 230353-28052 (50174).
	426	21	7	6.3	4	230353	230494	-89811	+	ERV3-16A3_I	LTR/ERVL	1413	1555	-3671
	3286	27.4	5.6	7.1	4	230522	232179	-88126	+	ERV3-16A3_I	LTR/ERVL	1749	3277	-1949
	1864	28.1	4.8	7.2	4	232188	232985	-87320	+	ERV3-16A3_I	LTR/ERVL	3783	4562	-664
	18	14.9	0	2.6	4	232987	233025	-87280	+	(ATAA)n	Simple_repeat	1	38	0	marker in Table 1.
	19	17.4	0	4.3	4	233024	233072	-87233	+	(ATTT)n	Simple_repeat	1	47	0
	888	25.6	14.9	0.9	4	233074	233448	-86857	+	ERV3-16A3_I	LTR/ERVL	4556	4982	-244
	1305	25.5	3.1	1.3	4	233457	233845	-86460	+	LTR16B2	LTR/ERVL	63	458	-4
	363	21.3	0	0	4	233965	234039	-86266	+	MLT1F1	LTR/ERVL-MaLR	493	567	-2
	206	22.9	2.1	0	4	234110	234157	-86148	+	L2	LINE/L2	1894	1942	-1477
	13	22	0	5	4	234171	234212	-86093	+	(TCCT)n	Simple_repeat	1	40	0
	830	27.9	12.9	1.6	4	234468	234915	-85390	+	L1ME3D	LINE/L1	5553	6050	-192
	1895	14.2	0.3	0.3	4	235009	235319	-84986	C	AluSx	SINE/Alu	-1	311	1
	653	25.4	3.7	2.3	4	235380	235593	-84712	+	Charlie9	DNA/hAT-Charlie	89	305	-2482
	2347	20.6	12.9	0.6	4	235625	236421	-83884	+	Charlie9	DNA/hAT-Charlie	1315	2209	-578
	654	20.3	0	3.1	4	236423	236554	-83751	+	AluJb	SINE/Alu	159	286	-26
	23	11	0	0	4	236555	236593	-83712	+	(TAAC)n	Simple_repeat	1	39	0
	1943	24.9	3.6	4.9	4	236704	236863	-83442	+	MLT1F1	LTR/ERVL-MaLR	15	168	-401
	1922	11.6	1.1	0	4	236864	237186	-83119	+	AluSx	SINE/Alu	3	312	0
	1943	24.9	3.6	4.9	4	237187	237586	-82719	+	MLT1F1	LTR/ERVL-MaLR	169	568	-1
	377	24.7	12.1	0	4	237597	237786	-82519	+	Charlie9	DNA/hAT-Charlie	2226	2438	-349
	2120	23.2	7.2	2.3	4	237798	238378	-81927	+	MLT1E3	LTR/ERVL-MaLR	14	622	-2
	300	24.4	7.3	0	4	238417	238539	-81766	+	Charlie9	DNA/hAT-Charlie	2488	2619	-168
	441	28	2.5	0	4	238540	238657	-81648	C	L2a	LINE/L2	-6	3420	3300
	378	27.7	6.7	0	4	238666	238784	-81521	C	L2a	LINE/L2	-549	2870	2744	HLA-W (80) (Table 1)
	1298	19	0.3	3.3	4	239158	239471	-80834	+	AluJb	SINE/Alu	12	312	0
	2195	17.3	4.1	0.7	4	242330	242743	-77562	+	MSTA	LTR/ERVL-MaLR	1	428	0
	2701	17.1	1.3	0	4	242744	243216	-77089	+	MSTA	LTR/ERVL-MaLR	1	479	-1172
	2125	25.5	3.2	1.6	4	243226	243790	-76515	+	MSTA	LTR/ERVL-MaLR	1078	1651	0
	1846	20.2	6.8	0.7	4	243801	244198	-76107	+	MSTA	LTR/ERVL-MaLR	11	432	0
	580	21.9	11.5	1.6	4	244199	244369	-75936	C	MER21C	LTR/ERVL	-646	292	9
	4755	22.9	4.6	3.2	4	244447	245696	-74609	C	MER21-int	LTR/ERVL	-45	4146	2880
	652	26.1	1.6	0.7	4	245698	245921	-74384	+	L1M4	LINE/L1	3227	3458	-2688
	2846	15	0.2	1.8	4	245922	246368	-73937	+	HERVP71A-int	LTR/ERV1	591	1030	-6560
	6803	5.6	0.9	2.9	4	246373	247699	-72606	+	L1PA7	LINE/L1	4861	6152	-2
	4168	15	0.2	0.5	4	247704	248333	-71972	+	HERVP71A-int	LTR/ERV1	1116	1743	-5847
	392	15.7	1.4	0	4	248351	248420	-71885	+	LTR18B	LTR/ERVL	332	402	-212
	426	14.5	3.5	2.3	4	248467	248551	-71754	+	LTR18B	LTR/ERVL	268	353	-261
	318	19.7	2.6	1.3	4	249092	249168	-71137	C	MER102b	DNA/hAT-Charlie	-3	338	261
	286	30.7	5.5	0	4	249188	249314	-70991	C	MER102b	DNA/hAT-Charlie	-152	189	56
	29	0	0	0	4	249598	249631	-70674	+	(A)n	Simple_repeat	1	34	0
	5267	15.7	2.1	1.4	4	249849	250574	-69731	+	HERVP71A-int	LTR/ERV1	3758	4492	-3098
	2283	8.4	0	0.3	4	250575	250873	-69432	+	AluY	SINE/Alu	1	298	-13
	5267	15.7	2.1	1.4	4	250874	251001	-69304	+	HERVP71A-int	LTR/ERV1	4493	4618	-2972
	1670	17.6	11.7	0.3	4	251018	251342	-68963	+	HERVP71A-int	LTR/ERV1	5243	5604	-1986
	4809	22.4	1.6	0.1	4	251380	252282	-68023	+	HERVP71A-int	LTR/ERV1	5938	6853	-737
	48	25.2	0	0	4	252294	252409	-67896	+	(AC)n	Simple_repeat	1	116	0
	31	5.6	0	0	4	252442	252479	-67826	+	(TATC)n	Simple_repeat	1	38	0
	3964	20.6	0.1	0.7	4	252481	253214	-67091	+	HERVP71A-int	LTR/ERV1	6859	7588	-2
	1964	17	2.5	4.2	4	253455	253817	-66488	+	LTR71B	LTR/ERV1	254	610	0
	16	16.9	0	0	4	254038	254070	-66235	+	(AAT)n	Simple_repeat	1	33	0
	12	15.9	2.6	5.3	4	255718	255756	-64549	+	(CAGGTCC)n	Simple_repeat	1	38	0	MICD
	13	25.7	2.1	2.1	4	256070	256117	-64188	+	GA-rich	Low_complexity	1	48	0	MICD
	1957	20.3	3.3	4.5	4	256417	257280	-63025	+	L1MB2	LINE/L1	4899	5738	-451
	906	16.1	17	0.4	4	257259	257458	-62847	+	L1MB2	LINE/L1	5938	6170	-1
	14	11.1	3.5	0	4	258955	258983	-61322	+	(GAGAG)n	Simple_repeat	1	30	0
	444	18.1	0	0	4	259209	259280	-61025	C	AluJb	SINE/Alu	-105	207	136
	287	30.5	2.5	3.3	4	259570	259691	-60614	C	MIRc	SINE/MIR	-147	121	1
	416	24.4	2.6	7.4	4	261242	261396	-58909	C	L1ME1	LINE/L1	-2	6177	6030
	229	32.9	0	0	4	261398	261473	-58832	+	L1ME3G	LINE/L1	5779	5854	-323
	813	16.6	5.2	1.7	4	261688	261859	-58446	+	AluJb	SINE/Alu	134	311	-1
	6253	2.5	0	0	4	262339	263064	-57241	+	L1P1	LINE/L1	4504	5229	-917
	86	0	0	0	4	263065	263139	-57166	+	(TAA)n	Simple_repeat	1	75	0
	72	25.9	0	0	4	263974	264147	-56158	+	(TG)n	Simple_repeat	1	174	0
	2201	9.2	0.7	0	4	265050	265355	-54950	C	AluSx	SINE/Alu	-4	308	1
	732	29.6	13.3	2	4	265468	266178	-54127	+	L2a	LINE/L2	2627	3420	-6
	1867	12.2	0	0	4	266234	266487	-53818	+	AluSx	SINE/Alu	47	300	-12
	1054	23.2	4	4.4	4	267083	267379	-52926	C	AluJb	SINE/Alu	-16	296	1
	1576	17.6	1.4	1	4	268099	268390	-51915	C	AluJb	SINE/Alu	-19	293	1
	307	26.2	5.6	3.7	4	268672	268778	-51527	C	L2b	LINE/L2	0	3375	3267
	28	5.8	0	0	4	268819	268854	-51451	+	(TTTA)n	Simple_repeat	1	36	0
	224	31.6	5.3	0	4	268940	269050	-51255	C	L2b	LINE/L2	-194	3181	3068
	741	15	1.7	0	4	269238	269357	-50948	C	MER5A1	DNA/hAT-Charlie	-36	130	9
	633	26.4	1.9	4.4	4	270332	270588	-49717	C	L1ME4b	LINE/L1	-123	6022	5772
	641	23.7	11.3	2.2	4	270721	271009	-49296	+	L1ME3Cz	LINE/L1	5628	5942	-308
	1643	18.2	0.7	0.7	4	271010	271297	-49008	+	AluJb	SINE/Alu	2	289	-23
	1869	25.7	10.1	1.2	4	271965	272672	-47633	+	L1ME2	LINE/L1	5374	6152	-12
	1080	18.4	1.8	0	4	272729	272945	-47360	+	L1MA4A	LINE/L1	3739	3959	-2184
	5712	14.3	2.6	3.1	4	272958	274401	-45904	+	L1MA4A	LINE/L1	4858	6298	-5
	293	29.6	1.1	10.1	4	274640	274823	-45482	C	LTR84b	LTR/ERVL	-2	759	591
	303	8.3	0	12.2	4	274827	274881	-45424	+	MLT1B	LTR/ERVL-MaLR	1	49	-341
	991	16.2	3.9	0.5	4	274879	275058	-45247	+	MLT1B	LTR/ERVL-MaLR	205	390	0
	496	24.7	10.9	1.4	4	275222	275414	-44891	C	LTR84b	LTR/ERVL	-359	402	192
	261	35.7	4	1.1	4	275487	275659	-44646	C	MIRc	SINE/MIR	-67	201	24
	14	17.1	6.2	2	4	277584	277631	-42674	+	(GAGCTGA)n	Simple_repeat	1	50	0
	223	18.3	3.9	0	4	278173	278238	-42067	C	MIRc	SINE/MIR	-71	197	124
	235	34.3	0	4	4	278307	278385	-41920	C	MIRb	SINE/MIR	-164	104	29
	631	14.6	9.8	0	4	278416	278538	-41767	+	Tigger1	DNA/TcMar-Tigger	2042	2176	-242
	1082	24.4	10	2	4	278547	278906	-41399	+	L2	LINE/L2	415	808	-2611
	1952	21.9	11.5	3.7	4	278907	279489	-40816	+	MLT1E2	LTR/ERVL-MaLR	1	627	0
	1082	24.4	10	2	4	279490	279679	-40626	+	L2	LINE/L2	809	1007	-2412
	1613	26.3	7	3.6	4	279795	280527	-39778	+	L2	LINE/L2	1005	1761	-1658
	10. SEGMENT J. 280528-320305 (39777).
	1450	26	5.4	1.3	4	280528	280971	-39334	+	LTR16B2	LTR/ERVL	1	462	0
	1213	27	10.6	6.3	4	280972	281630	-38675	+	ERV3-16A3_I	LTR/ERVL	5	690	-4536
	5289	27.6	6.1	6.8	4	281663	283247	-37058	+	ERV3-16A3_I	LTR/ERVL	838	2413	-2813
	2003	12.5	1.4	0.3	4	283248	283534	-36771	+	AluSx	SINE/Alu	1	290	-22
	28	0	0	0	4	283535	283561	-36744	+	(AAGG)n	Simple_repeat	1	27	0
	5289	27.6	6.1	6.8	4	283563	284433	-35872	+	ERV3-16A3_I	LTR/ERVL	2414	3276	-1950
	2984	27.2	4.7	5.3	4	284434	285637	-34668	+	ERV3-16A3_I	LTR/ERVL	3775	4972	-254
	725	25.1	2.4	0.7	4	285651	285863	-34442	+	LTR16B2	LTR/ERVL	57	289	-191
	986	20.9	1.5	0.5	4	285829	286025	-34280	+	MLT1F1	LTR/ERVL-MaLR	371	569	0
	1652	17.2	0.7	1.1	4	286099	286386	-33919	C	AluJb	SINE/Alu	-25	287	1
	503	22.3	8.1	0.6	4	286392	286540	-33765	+	Charlie9	DNA/hAT-Charlie	2271	2430	-357
	1757	25	9	2	4	286560	287082	-33223	+	MLT1E3	LTR/ERVL-MaLR	14	572	-52
	1197	25.4	0.3	1.4	4	287083	287381	-32924	+	AluJb	SINE/Alu	1	296	-16
	15	3.6	6.5	3.1	4	287384	287414	-32891	+	(AATA)n	Simple_repeat	1	32	0
	313	17.6	2.9	0	4	287416	287483	-32822	+	MLT1E3	LTR/ERVL-MaLR	555	624	0
	237	25	10	0	4	287501	287620	-32685	+	Charlie9	DNA/hAT-Charlie	2488	2619	-168
	184	21.3	0	0	4	287621	287667	-32638	C	L2a	LINE/L2	-2	3424	3378	HLA-J (Table 1B)
	19	17.5	0	0	4	288589	288621	-31684	+	A-rich	Low_complexity	1	33	0
	573	31.7	7.6	3	4	293279	293396	-26909	C	L2a	LINE/L2	-2	3424	3298
	922	18	5.5	7.8	4	293397	293631	-26674	+	MER30	DNA/hAT-Charlie	1	230	0
	847	30.1	10.5	1.6	4	293632	294380	-25925	C	L2a	LINE/L2	-129	3297	2486
	543	23.3	4.9	4.6	4	294594	294976	-25329	+	L1MB4	LINE/L1	2239	2637	-3829
	786	23.8	3.8	0	4	295058	295217	-25088	C	AluJb	SINE/Alu	-12	300	135
	524	18.3	17	3.8	4	295727	295891	-24414	+	MER20	DNA/hAT-Charlie	32	217	-2
	221	29.6	16.9	1.3	4	295893	296022	-24283	C	MIR	SINE/MIR	-91	171	22
	1829	19.2	4.5	3.6	4	297522	298009	-22296	+	L1MB4	LINE/L1	5224	5715	-751
	2173	12.3	1	0.6	4	298010	298320	-21985	+	AluSx	SINE/Alu	1	312	0
	389	20.1	9.4	3	4	298321	298350	-21955	+	L1MB4	LINE/L1	5716	5745	-2570
	3615	15.5	4.4	0.9	4	298370	299034	-21271	+	L1MB4	LINE/L1	5813	6500	0
	2438	8.7	6.5	0.3	4	299179	299514	-20791	C	MER4A1	LTR/ERV1	-115	357	1
	412	25.2	2.2	0	4	299534	299672	-20633	+	L1MC5a	LINE/L1	7306	7447	-500
	14975	13.3	3.1	0.3	4	299768	302007	-18298	+	ERVL47-int	LTR/ERVL	2944	5244	-2
	2675	11.8	2.6	1.1	4	302010	302437	-17868	+	LTR47B2	LTR/ERVL	1	434	0
	1238	22.6	5.6	4.8	4	303682	303782	-16523	+	L1MC5a	LINE/L1	7442	7541	-489
	3247	14.8	1.6	1.1	4	303783	304334	-15971	+	MER41D	LTR/ERV1	3	557	0
	1238	22.6	5.6	4.8	4	304335	304664	-15641	+	L1MC5a	LINE/L1	7542	7876	-154
	619	18.9	4.1	1.3	4	304667	304811	-15494	+	L1MC3	LINE/L1	7000	7148	-637
	1865	18.4	7.9	7.7	4	304806	305300	-15005	+	L1MC3	LINE/L1	7290	7785	0
	368	18.3	15.6	0.6	4	305282	305435	-14870	+	L1MC5a	LINE/L1	7845	8021	-9
	1591	15.6	9.7	0.7	4	305439	305716	-14589	+	AluJb	SINE/Alu	1	303	-9
	2740	16.9	4.2	0.5	4	305788	306364	-13941	C	L1MB3	LINE/L1	0	6183	5586
	429	29.4	4.9	5.8	4	307185	307447	-12858	+	Kanga11a	DNA/TcMar-Tc2	685	945	-25
	885	11.1	3.2	1.9	4	308110	308265	-12040	C	L1MA5	LINE/L1	0	6300	6143
	11916	7.1	0.7	1.1	4	308266	310032	-10273	+	L1PB1	LINE/L1	3770	5527	-624
	1806	5.1	19.6	0	4	310033	310287	-10018	C	AluY	SINE/Alu	-6	305	1
	5521	8.2	3.6	3	4	310288	310820	-9485	+	L1PB1	LINE/L1	5528	6067	-84
	5096	14.8	3.9	1.2	4	310822	311297	-9008	C	L1M2	LINE/L1	-816	5327	4846
	2187	7.9	4.8	0.7	4	311298	311590	-8715	+	AluSx	SINE/Alu	1	305	-7
	5096	14.8	3.9	1.2	4	311591	312057	-8248	C	L1M2	LINE/L1	-1298	4845	4359
	1402	15.1	1.9	1	4	312066	312465	-7840	C	L1M2	LINE/L1	-1768	4378	3834
	3945	14.7	3	0.4	4	312528	313232	-7073	C	L1M2	LINE/L1	-2019	4124	3402
	3314	13	11.3	5.8	4	313234	313748	-6557	C	MER65-int	LTR/ERV1	-3243	1627	1097	Region of AluHJ insertion. AluHJ is absent here. (Table 1).
	2431	8.1	0	0	4	313749	314044	-6261	+	AluY	SINE/Alu	2	297	-14
	3314	13	11.3	5.8	4	314045	314330	-5975	C	MER65-int	LTR/ERV1	-3774	1096	784
	2363	7.2	0	1.4	4	314768	315064	-5241	+	AluY	SINE/Alu	1	293	-18
	283	26.6	1	3.2	4	316493	316589	-3716	+	L2	LINE/L2	1805	1899	-1520
	380	24.2	9.1	4.6	4	316606	316813	-3492	C	HAL1	LINE/L1	-9	2498	2282
	475	25.4	1.7	0	4	316832	316949	-3356	C	HAL1	LINE/L1	-296	2211	2092
	1184	28.6	8	1.7	4	316947	317132	-3173	C	HAL1	LINE/L1	-357	2150	1966
	1455	18.9	15.3	0.8	4	317133	317478	-2827	+	MSTD	LTR/ERVL-MaLR	1	396	0
	1184	28.6	13.9	1.9	4	317479	318355	-1950	C	HAL1	LINE/L1	-542	1965	972
	219	29.7	7.2	2.1	4	318835	318975	-1330	+	MIRc	SINE/MIR	107	246	-22
	304	33.5	1	2	4	318990	319193	-1112	C	L1ME3G	LINE/L1	-414	5763	5562
	2042	6.4	0.4	2	4	319211	319491	-814	C	AluY	SINE/Alu	0	311	37
	15	21.7	3.5	3.5	4	319585	319641	-664	+	(ATTTTC)n	Simple_repeat	1	57	0
	2052	24.9	6.4	0	4	319793	320305	0	+	MER90	LTR/ERV1	28	573	-2
	References for ten duplicated HLA segments in the alpha block and the dimorphic Alu, SVA and HERVK9 markers.
