# Supplementary material for: SNP-Density Crossover Maps of Polymorphic Transposable Elements and HLA Genes Within MHC Class I Haplotype Blocks and Junction
Source: Front Genet. 2021 Jan 18;11:594318. doi: 10.3389/fgene.2020.594318 (PMC7848197; doi:10.3389/fgene.2020.594318)
Supplement: Supplementary file 5 [file Table_5.XLSX]

## Sheet: Sheet1
Supplementary Table S5. Alpha block haplotypes with sequence alleles from AluHF to AluHJ including HLA-F and HLA-G and eight HLA pseudogenes of 14 HLA-A allelic lineages
AlphaBlock	No of																		(ATAA)n
Hap ID	Haplotypes	AluHF	HLA-F	HLA-V	HLA-P	HLA-G	(ATAG)n	(CAGAGA)n	AluHG	HERVK9int	sMER9(1)	HLA-H	HLA-T	HLA-K	SVA-HA	HLA-U	sMER9(2)	HLA-A	(ATTT)n	HLA-W	HLA-J	AluHJ
1.A*01.1	5	1	F*01:01:01:09	V*01:01:01:02	P*01:01:01:01	G*01:01:02:01	variable	48	1	1	2	H*02:01:01:01	T*01:01:01:01	K*01:01:01:02	1	U*01:01:01:01	2	A*01:01:01:01	42/34	W*01:01:01:02	J*01:01:01:02	2
2.A*01.2	9	1	F*01:01:01:09	V*01:01:01:02	P*01:01:01:01	G*01:06	variable	48	1	1	2	H*02:01:01:01	T*01:01:01:01	K*01:01:01:02	1	U*01:01:01:01	2	A*01:01:01:01	42/34	W*01:01:01:06	J*01:01:01:02	2
3.A*02.1	11	1	F*01:01:01:01/13/17	V*01:01:01:01	P*02:01:01:01	G*01:01:01:01	120, 128, 132	0	2	1	2	H*01:01:01:01	T*01:01:01:05	K*01:02	1	U*01:03	2	A*02:01:01:01	46/35 (35/38)	W*03:01:01:01	J*01:01:01:05	1
4.A*02.2	1	1	F*01:01:01:01/17	V*01:01:01:01	P*02:01:01:01	G*01:01:01:01	128	0	2	1	2	H*01:01:01:01	T*01:01:01:05	K*01:02	1	U*01:03	2	A*02:01:01:01	46/35	W*03:01:01:01	J*01:01:01:04	1
5.A*02.3	1	1	F*01:01:01:01/17	V*01:01:01:01	P*02:01:01:01	G*01:01:01:01	120	0	2	1	2	H*01:01:01:01	T*01:01:01:05	K*01:02	1	U*01:03	2	A*02:01:01:01	46/35	W*03:01:01:01	new	1
6.A*02.4	2	1	F*01:01:01:01/17	V*01:01:01:01	P*02:01:01:01	G*01:01:01:01	124, 136	0	2	1	2	H*01:01:01:01	T*01:01:01:02	K*01:02	1	U*01:03	2	A*02:01:01:01	46/35	W*03:01:01:01	J*01:01:01:05	1
7.A*02.5	2	1	F*01:01:01:04	V*01:01:01:01	P*02:01:01:01	G*01:01:01:01	120 or 132	0	2	1	2	H*01:01:01:01	T*01:01:01:02	K*01:02	1	U*01:03	2	A*02:01:01:01	46/35	W*03:01:01:01	J*01:01:01:05	1
8.A*02.6	1	1	F*01:01:01:08	V*01:01:01:01	P*02:01:01:01	G*01:01:01:01	132	0	2	1	2	H*01:01:01:01	T*01:01:01:02	K*01:02	1	U*01:03	2	A*02:01:01:01	46/35	W*03:01:01:01	J*01:01:01:05	1
9.A*02.7	1	2	F*01:01:01:08	V*01:01:01:01	P*02:01:01:01	G*01:01:01:01	128	0	2	1	2	H*01:01:01:01	T*01:01:01:02	K*01:02	1	U*01:03	2	A*02:01:01:01	46/35	W*03:01:01:01	J*01:01:01:05	1
10.A*02.8	1	2	F*01:01:01:08	V*01:01:01:01	P*02:01:01:01	G*01:01:01:01	128	0	2	1	2	H*01:01:01:01	T*01:01:01:02	K*01:02	1	U*01:03	2	A*02:01:01:01	46/35	W*05:01	J*01:01:01:02	2
11.A*02.9	1	1	F*01:01:01:08	V*01:01:01:01	P*02:01:01:01	G*01:01:01:01	136	0	2	1	2	H*01:01:01:01	T*01:01:01:02	K*01:02	1	U*01:03	2	A*02:01:01:01	46/35	W*05:01	J*01:01:01:02	2
12.A*02.10	1	1	F*01:01:02:08	V*01:01:01:01	P*02:01:01:01	G*01:01:01:01	120	0	2	1	2	H*01:01:01:01	T*01:01:01:05	K*01:02	1	U*01:03	2	A*02:01:01:01	46/35	W*03:01:01:01	J*01:01:01:05	1
13.A*02.11	1	1	F*01:04:01:02	V*01:01:01:01	P*02:01:01:01	G*01:01:01:01	120	0	2	1	2	H*01:01:01:01	T*01:01:01:02	K*01:02	1	U*01:03	2	A*02:01:01:01	46/35	W*03:01:01:01	J*01:01:01:05	1
14.A*02.12	2	1	F*01:01:01:09	V*01:01:01:01	P*02:01:01:01	G*01:01:01:01	124	0	2	1	2	H*01:01:01:01	T*01:01:01:05	K*01:02	1	U*01:03	2	A*02:04	46/35	W*03:01:01:01	J*01:01:01:05	1
15.A*02.13	1	1	F*01:01:01:01/17	V*01:01:01:01	P*02:01:01:01	G*01:01:01:01	124	0	2	1	2	H*01:01:01:01	T*01:01:01:05	K*01:02	1	U*01:03	2	A*02:12	46/35	W*03:01:01:01	J*01:01:01:05	1
16.A*02.14	2	1	F*01:01:01:13/15/17	V*01:01:01:01	P*02:01:01:01	G*01:01:01:01	124	0	2	1	2	H*01:01:01:01	T*01:01:01:05	K*01:02	1	U*01:03	2	A*02:17:02	46/35	W*03:01:01:01	J*01:01:01:05	1
17.A*02.15	1	1	F*01:01:02:07	new	new	G*01:03:01:02	108	54	1	1	2	new	new	new	1	U*01:03	2	A*02:05:01	46/35	new	new	1
18.A*03.1	6	1	F*01:03:01:01/04	V*01:01:01:01	P*02:01:01:02	G*01:01:01:05	116-124	48	1	2	1	H*02:04	T*03:01	K*01:01:01:01	1	U*01:04	2	A*03:01:01:01	38/47	W*01:01:01:05	J*01:01:01:04	1
19.A*03.2	1	1	F*01:01:01:18/19	new	new	G*01:01:22	79	41	1	1	2	H*02:04	T*03:01	K*01:01:01:01	1	U*01:04	2	A*03:01:01:01/A*24	38/47	new	J*01:01:01:02	2
20.A*03.3	GRch38*	2	F*01:03:01:01/04	V*01:01:01:01	P*02:01:01:02	G*01:01:01:05	128	48	1	2	1	H*02:04	T*03:01	K*01:01:01:01	2	U*01:04	2	A*03:01:01:01	39/49	W*01:01:01:05	J*01:01:01:04	1
21.A*11.1	2	1	F*01:01:02:09/12	new	new	G*01:01:03:03	140	54	1	2	1	new	new	new	1 or 2	new	2	A*11:01:01	42/34	new	J*01:01:01:04	1
22.A*23.1	1	1	F*01:03:01:03	new	new	G*01:04:04	108	54	1	2	1	Deletion	Deletion	Deletion	Deletion	Deletion	Deletion	A*23:01:01	46/55	new	J*01:01:01:04	1
23.A*24.1	1	1	F*01:01:01:08	V*01:01:01:01	P*02:01:01:02	G*01:04:01:01	108	54	1	2	1	Deletion	Deletion	Deletion	Deletion	Deletion	Deletion	A*24:02:01:01	46/43	new	J*01:01:01:02	2
24.A*24.2	1	1	F*01:01:01:09	V*01:01:01:01	P*02:01:01:02	G*01:04:01:01	108	54	1	2	1	Deletion	Deletion	Deletion	Deletion	Deletion	Deletion	A*24:02:01:01	46/85/80	new	J*01:01:01:02	2
25.A*24.3	1	1	F*01:01:01:09	V*01:01:01:01	P*02:01:01:02	G*01:04:01:01	108	54	2	2	1	Deletion	Deletion	Deletion	Deletion	Deletion	Deletion	A*24:02:01:01	46/51	new	J*01:01:01:04	1
26.A*24.4	1	1	F*01:01:01:09	V*01:01:01:01	P*02:01:01:02	G*01:04:01:01	108	54	1	2	1	Deletion	Deletion	Deletion	Deletion	Deletion	Deletion	A*24:02:01:01	46/51	new	J*01:01:01:02	2
27.A*24.4	1	1	F*01:01:02:10	V*01:01:01:01	P*02:01:01:02	G*01:04:01:02	108	54	1	2	1	Deletion	Deletion	Deletion	Deletion	Deletion	Deletion	A*24:02:01:01	46/51	new	J*01:01:01:02	2
28.A*24.4	1	1	F*01:01:01:18/19	V*01:01:01:03	P*01:02	G*01:01:02:01	104	60	1	2	1	Deletion	Deletion	Deletion	Deletion	Deletion	Deletion	A*24:02:01:01	46/43	new	J*01:01:01:02	2
29.A*24.4	1	1	F*01:01:01:18/19	new	P*01:02	G*01:01:02:01	104	60	1	2	1	Deletion	Deletion	Deletion	Deletion	Deletion	Deletion	A*24:02:01:01	46/43	new	J*01:01:01:02	2
30.A*24.4	1	1	F*01:01:01	V*01:01:01:01	P*01:01:01:02	G*01:04:01:01	108	54	1	2	1	Deletion	Deletion	Deletion	Deletion	Deletion	Deletion	A*24:02:01:01	46/43	new	J*01:01:01:02	2
31.A*24.4	1	1	F*01:01:01:18/19	V*01:01:01:03	P*01:02	G*01:01:02:01	104	60	1	2	1	Deletion	Deletion	Deletion	Deletion	Deletion	Deletion	A*24:02:01:01	55/46	new	J*01:01:01:02	2
32.A*26.1	1	1	F*01:01:01:08	V*01:01:01:03	P*01:01:01:02	G*01:01:02:01	128	48	1	1	2	H*01:02	T*01:01:01:04	K*01:01:01:03	1	new	2	A*26:01:01	46/59	W*01:01:01:04	J*01:01:01:08	1
33.A*26.2	2	2	F*01:01:01:08	V*01:01:01:03	P*01:01:01:02	G*01:01:02:01	132	48	1	1	2	H*01:02	T*01:01:01:04	K*01:01:01:03	1	new	2	A*26:01:01	46/50	W*01:01:01:04	J*01:01:01:08	1
34.A*29.1	4	2	F*01:01:01:08	V*01:01:01:01	P*02:01:01:01	G*01:01:01:04	132	0	1	1	2	H*02:02	T*02:01:01:01	K*01:03	1	U*01:01:01:02	2	A*29:02:01:01	18/34/42	W*02:01	J*01:01:01:01	1
35.A*30.1	1	1	F*01:01:01:09	V*01:01:01:02	P*01:02	G*01:01:02:01	128	41	1	1	2	new	T*01:01:01:01	new	1	U*01:03	2	A*30:01/A*68	42/47	new	new	1
36.A*30.2	1	1	F*01:01:01:09	new	P*01:01:01:01	G*01:05N	116	48	1	1	2	new	new	new	2	new	2	A*30:01:01	42/47	new	new	1
37.A*30.3	2	1	F*01:01:01:01/17	V*01:01:01:01	P*02:01:01:01	G*01:01:01:08	116	0	2	1	2	new	T*01:01:01:02	new	2	new	2	A*30:02:01:01	42/47	new	J*01:01:01:04	1
38.A*31.1	1	1	F*01:01:01	new	P*02:01:01:01	G*01:03:01	112	0	2	1	2	H*01:01:01:01	T*01:01:01:02	K*01:02	1	U*01:03	2	A*31:01:02	46/35	W*03:01:01:01	J*01:01:01:05	1
39.A*31.2	3	1	F*01:01:01:11	new	new	G*01:03:01:02	108	54	1	2	1	new	new	new	1	new	2	A*31:01:02	46/20/34/14 (46/43)	new	new	1
40.A*32.1	1	1	F*01:01:02:06/10	V*01:01:01:01	P*02:01:01:02	G*01:01:22:01	104	54	1	1	2	H*02:03:01	T*02:01:01:02	K*01:01:01:04	1	U*01:02	2	A*32:01:01	18/34/42	new	J*01:01:01:06	2
41.A*32.2	1	1	F*01:01:02:06/10	V*01:01:01:01	P*02:01:01:02	G*01:01:22:01	104	54	1	1	2	H*02:03:01	T*02:01:01:02	K*01:01:01:04	1	U*01:02	2	A*32:01:01	18/34/42	W*04:01	J*01:01:01:06	2
42.A*32.3	1	1	F*01:01:02:06	V*01:01:01:01	P*02:01:01:02	G*01:01:12	104	54	1	1	2	H*02:03:01	T*02:01:01:02	K*01:01:01:04	1	U*01:02	2	A*32:01:01	18/34/42	W*04:01	J*01:01:01:06	2
43.A*33.1	2	1	F*01:01:02:07	new	new	G*01:03:01:02	108	54	1	2	1	new or H*02:12	new	new	1	new	2	A*33:01:01	46/43	new	new	1
44.A*33.2	1	1	F*01:01:02:10	new	new	G*01:04:01:01	108	54	1	2	1	new	new	new	1	new	2	A*33:03:01	46/43	new	new	1
45.A*66.1	1	1	F*01:01:01:08	V*01:01:01:03	P*01:01:01:02	G*01:01:02:02	132	48	1	1	2	H*01:02	T*01:01:01:04	K*01:01:01:03	1	new	2	A*66:01:01	46/50	W*01:01:01:04	new	1
46.A*67.1	1	2	F*01:01:01:18/19	V*01:01:01:03	P*01:02	G*01:01:02:01	104	60	1	1	2	new	new	new	1	U*01:03	2	A*68:02:01:01	35/38	new	new	1
*Assembly: GRch38p13 version, NC_000006.12, https://www.ncbi.nlm.nih.gov/grc/human/regions/MHC?asm=GRCh38.p10. Hap or Haps are haplotypes. For SVA, Alu, MER and HERVK9 allele 1 is the absence of the element and allele 2 is the presence of the element. The length of short tandem repeats is taken from the RepeatMasker output. Hap ID19.A*03.2 is ID_18 in Supplementary Table 2.
