# Supplementary material for: SNP-Density Crossover Maps of Polymorphic Transposable Elements and HLA Genes Within MHC Class I Haplotype Blocks and Junction
Source: Front Genet. 2021 Jan 18;11:594318. doi: 10.3389/fgene.2020.594318 (PMC7848197; doi:10.3389/fgene.2020.594318)
Supplement: Supplementary file 11 [file Table_11.XLSX]

## Sheet: Sheet1
Table S11. HERVK9 (alpha) and SVA-HB (beta) haplotypes
present	Norman et al	Norman et al	present	Norman et al
study	2017	2017	study	2017
HERVK9int	HLA-A	HLA-C	SVA.HB	HLA-B
indel	allele	allele	indel	allele
1	A*01:01:01:01	C*07:01:01:01	1	B*49:01:01
1	A*02:01:01:01	C*05:01:01:01	1	B*18:01:01:01
1	A*02:01:01:01	C*07:01:01:01	1	B*18:01:01:02
1	A*02:01:01:01	C*07:01:01:01	1	B*18:01:01:02
1	A*02:01:01:01	C*05:01:01:02	1	B*44:02:01:01
1	A*02:01:01:01	C*05:01:01:02	1	B*44:02:01:01
1	A*02:01:01:01	C*05:01:01:02	1	B*44:02:01:01
1	A*02:01:01:01	C*07:01:01:01	1	B*57:01:01
1	A*02:04	C*15:02:01	1	B*51:01:01
1	A*02:04	C*15:02:01	1	B*51:01:01
1	A*02:12	C*01:02:01	1	B*51:01:01
1	A*03:01:01	C*05:01:01:01	1	B*18:01:01:01
1	A*26:01:01:01	C*05:01:01:01	1	B*18:01:01:01
1	A*30:02:01:01/10	C*05:01:01:01	1	B*18:01:01:01
1	A*30:02:01:01/10	C*05:01:01:01	1	B*18:01:01:01
1	A*32:01:01:01	C*05:01:01:02	1	B*44:02:01:01
1	A*32:01:01:01	C*05:01:01:02	1	B*44:02:01:01
1	A*01:01:01:01	C*07:01:01:01	2	B*08:01:01
1	A*01:01:01:01	C*07:01:01:01	2	B*08:01:01
1	A*01:01:01:01	C*07:01:01:01	2	B*08:01:01
1	A*01:01:01:01	C*07:01:01:01	2	B*08:01:01
1	A*01:01:01:01	C*07:01:01:01	2	B*08:01:01
1	A*01:01:01:01	C*03:03:01	2	B*15:01:01:01
1	A*01:01:01:01	C*04:01:01:01	2	B*35:02:01
1	A*01:01:01:01	C*04:01:01:01	2	B*35:02:01
1	A*01:01:01:01	C*06:02:01:01	2	B*37:01:01
1	A*01:01:01:01	C*06:02:01:01	2	B*40:01:02
1	A*01:01:01:01	C*17:01:01:02	2	B*41:01:01
1	A*01:01:01:01	C*12:02:02	2	B*52:01:01:01
1	A*01:01:01:01	C*06:02:01:01	2	B*57:01:01
1	A*02:01:01:01	C*06:02:01:01	2	B*13:02:01
1	A*02:01:01:01	C*03:04:01:01	2	B*15:01:01:01
1	A*02:01:01:01	C*03:04:01:01	2	B*15:01:01:01
1	A*02:01:01:01	C*03:04:01:01	2	B*15:01:01:01
1	A*02:01:01:01	C*01:02:01	2	B*27:05:02
1	A*02:01:01:01	C*01:02:01	2	B*27:05:02
1	A*02:01:01:01	C*02:02:02:01	2	B*27:05:02
1	A*02:01:01:01	C*04:01:01:01	2	B*35:01:01:01
1	A*02:01:01:01	C*12:03:01:01	2	B*35:03:01
1	A*02:01:01:01	C*12:03:01:01	2	B*38:01:01
1	A*02:01:01:01	C*03:04:01:01	2	B*40:01:02
1	A*02:01:01:01	C*03:04:01:01	2	B*40:01:02
1	A*02:01:01:01	C*02:02:02:01	2	B*40:02:01
1	A*02:01:01:01	C*16:01:01	2	B*45:01:01
1	A*02:01:01:01	C*06:02:01:01	2	B*57:01:01
1	A*02:01:01:01	C*06:02:01:01	2	B*57:01:01
1	A*02:05:01:01	C*07:18	2	B*58:01:01
1	A*02:152	C*04:01:01:01	2	B*35:01:01:01
1	A*02:17:02:01	C*03:03:01	2	B*15:01:01:01
1	A*02:17:02:01	C*03:03:01	2	B*15:01:01:01
1	A*26:01:01:01	C*07:01:01:01	2	B*08:01:01
1	A*26:01:01:01	C*12:03:01:01	2	B*38:01:01
1	A*29:02:01:01	C*16:01:01	2	B*44:03:01
1	A*29:02:01:01	C*16:01:01	2	B*44:03:01
1	A*29:02:01:01	C*16:01:01	2	B*44:03:01
1	A*30:01:01:01	C*06:02:01:01	2	B*13:02:01
1	A*30:01:01:01/03	C*17:01:01:02	2	B*42:01:01
1	A*32:01:01:01	C*12:03:01:01	2	B*38:01:01
1	A*66:01:01:01	C*12:03:01:01	2	B*38:01:01
2	A*03:01:01:01	C*07:02:01:03	1	B*07:02:01
2	A*03:01:01:01	C*07:02:01:03	1	B*07:02:01
2	A*03:01:01:01	C*07:02:01:03	1	B*07:02:01
2	A*03:01:01:01	C*07:02:01:03	1	B*07:02:01
2	A*03:01:01:01	C*07:02:01:03	1	B*07:02:01
2	A*23:01:01:01	C*08:02:01:01	1	B*14:01:01
2	A*24:02:01:01	C*07:02:01:03	1	B*07:02:01
2	A*24:02:01:01	C*01:02:01	1	B*54:01:01
2	A*24:02:01:08	C*03:04:01:01	1	B*40:01:02
2	A*31:01:02	C*01:02:30	1	B*15:01:01:01
2	A*31:01:02	C*15:02:01	1	B*51:01:01
2	A*33:01:01	C*08:02:01:01	1	B*14:02:01
2	A*33:01:01	C*08:02:01:01	1	B*14:02:01
2	A*33:03:01	C*14:03	1	B*44:03:01
2	A*03:01:01:01	C*06:02:01:02	2	B*50:01:01
2	A*11:01:01:01	C*04:01:01:01	2	B*35:01:01:02
2	A*11:01:01:01	C*04:01:01:01	2	B*35:03:01
2	A*24:02:01:01	C*04:01:01:01	2	B*15:26N
2	A*24:02:01:01	C*04:01:01:01	2	B*35:08:01
2	A*24:02:01:01	C*12:03:01:01	2	B*51:01:01
2	A*24:02:01:01	C*12:02:02	2	B*52:01:01:01
2	A*24:02:01:01	C*12:02:02	2	B*52:01:01:01
2	A*31:01:02	C*03:04:01:01	2	B*40:01:02
2	A*24:02:01:01	C*01:02:01	2	B*56:01:01
